# Supplementary material for: c-3,t-3-Dimethyl-r-2,c-7-diphenyl-1,4-diazepan-5-one
Source: Acta Crystallogr Sect E Struct Rep Online. 2009 Oct 28;65(Pt 11):o2884. doi: 10.1107/S160053680904330X (PMC2971222; doi:10.1107/S160053680904330X)
Supplement: Supplementary file 2 [file e-65-o2884-Isup2.hkl]

#
# h,k,l, Fc-squared, Fo-squared, sigma(Fo-squared) and status flag
#
data_I
_shelx_title ' 3DMHD in P-1'
_shelx_refln_list_code          4
_shelx_F_calc_maximum       95.64
_exptl_crystal_F_000       316.00
_reflns_d_resolution_high  0.7479
 
loop_
 _symmetry_equiv_pos_as_xyz
 'x, y, z'
 '-x, -y, -z'
 
_cell_length_a     6.7354
_cell_length_b    10.6867
_cell_length_c    11.4186
_cell_angle_alpha  82.191
_cell_angle_beta   88.218
_cell_angle_gamma  80.317
 
_shelx_F_squared_multiplier     1.000
 
loop_
 _refln_index_h
 _refln_index_k
 _refln_index_l
 _refln_F_squared_calc
 _refln_F_squared_meas
 _refln_F_squared_sigma
 _refln_observed_status
   1   0   0      539.33      560.86      7.14 o
   2   0   0     1205.82     1272.61     14.40 o
   3   0   0     1510.15     1601.94     20.38 o
   4   0   0        5.07        5.25      0.33 o
   5   0   0      262.66      268.12      5.08 o
   6   0   0       75.07       72.54      2.40 o
   7   0   0        3.05        3.16      0.79 o
   8   0   0        6.75        8.85      1.13 o
  -8   1   0       14.04       16.05      1.34 o
  -7   1   0        5.93        6.50      0.93 o
  -6   1   0        2.43        1.68      0.64 o
  -5   1   0       60.35       55.46      1.45 o
  -4   1   0       31.62       27.14      0.74 o
  -3   1   0     1067.38     1087.74     13.87 o
  -2   1   0        3.62        3.29      0.20 o
  -1   1   0        9.05        9.69      0.19 o
   1   1   0      641.85      609.71      6.33 o
   2   1   0     4931.58     4772.18     51.23 o
   3   1   0      501.95      498.00      6.52 o
   4   1   0       30.04       26.09      0.86 o
   5   1   0      131.59      129.67      2.41 o
   6   1   0        0.00       -0.47      0.47 o
   7   1   0       24.29       22.76      1.46 o
   8   1   0        0.25       -0.14      0.70 o
  -8   2   0        2.33        2.18      1.32 o
  -7   2   0       70.05       59.72      2.29 o
  -6   2   0        0.64       -0.53      0.53 o
  -5   2   0      201.41      193.91      3.37 o
  -4   2   0      290.87      306.41      4.51 o
  -3   2   0      896.67      903.48     11.57 o
  -2   2   0      915.65      977.27     12.41 o
  -1   2   0      426.92      413.31      5.24 o
   0   2   0      254.59      267.45      3.24 o
   1   2   0      289.11      267.77      3.24 o
   2   2   0        9.96       13.79      0.37 o
   3   2   0      344.69      338.99      4.51 o
   4   2   0       38.72       32.62      0.79 o
   5   2   0       19.22       19.82      0.84 o
   6   2   0        6.59        5.95      0.83 o
   7   2   0       79.08       75.32      3.34 o
   8   2   0       15.75       16.14      1.42 o
  -8   3   0        5.07        6.79      1.81 o
  -7   3   0       46.31       40.92      3.20 o
  -6   3   0        4.59        3.55      0.72 o
  -5   3   0      110.71      101.29      2.04 o
  -4   3   0      196.68      185.73      2.72 o
  -3   3   0        3.66        2.69      0.23 o
  -2   3   0       30.70       38.16      0.75 o
  -1   3   0        1.69        0.76      0.11 o
   0   3   0       47.81       41.05      0.69 o
   1   3   0     2314.68     2161.78     28.67 o
   2   3   0     1764.61     1724.64     23.27 o
   4   3   0       29.23       34.20      0.79 o
   6   3   0      100.35       92.84      2.44 o
   7   3   0        4.49        5.81      0.92 o
   8   3   0        6.40        5.65      1.06 o
  -8   4   0       21.95       24.40      2.68 o
  -7   4   0        2.74        1.86      1.13 o
  -6   4   0       19.71       21.33      1.59 o
  -5   4   0       98.92      166.83      2.98 o
  -4   4   0       56.50       58.30      1.10 o
  -3   4   0      125.18      145.81      2.14 o
  -2   4   0        5.60        5.47      0.52 o
  -1   4   0      428.43      431.20      5.50 o
   0   4   0        3.12        3.64      0.40 o
   1   4   0      306.17      323.47      4.13 o
   2   4   0       41.15       39.00      0.73 o
   3   4   0     1706.51     1666.38     21.09 o
   4   4   0        2.89        4.02      0.33 o
   5   4   0       54.92       51.53      1.17 o
   6   4   0       16.38       14.26      0.92 o
   7   4   0        0.10        0.08      0.65 o
   8   4   0        8.20        6.24      1.41 o
  -7   5   0        2.13        0.85      0.81 o
  -6   5   0        2.10        1.97      0.67 o
  -5   5   0       29.94       29.15      1.38 o
  -4   5   0       45.74       43.29      1.04 o
  -3   5   0        5.79        8.10      0.42 o
  -2   5   0      687.63      695.14      8.87 o
  -1   5   0      334.36      321.88      4.16 o
   0   5   0       98.32       90.48      1.60 o
   1   5   0      243.87      240.91      3.34 o
   2   5   0       25.27       23.02      0.42 o
   3   5   0       24.64       24.37      0.74 o
   4   5   0       82.23       80.23      1.38 o
   5   5   0        0.35        0.05      0.29 o
   6   5   0        0.59       -0.22      0.48 o
   7   5   0        7.74        7.82      1.33 o
   8   5   0        0.01        1.52      1.17 o
  -7   6   0       28.18       32.35      2.12 o
  -6   6   0       25.71       28.89      1.54 o
  -5   6   0        9.74        7.56      0.64 o
  -4   6   0       74.64       71.02      1.55 o
  -3   6   0       74.13       74.51      1.29 o
  -2   6   0      176.81      164.37      2.31 o
  -1   6   0       22.87       19.82      0.42 o
   0   6   0       41.74       42.77      0.88 o
   1   6   0      364.20      370.15      5.48 o
   2   6   0        4.88        6.02      0.36 o
   3   6   0       80.82       88.00      2.07 o
   4   6   0        4.94        5.39      0.46 o
   5   6   0        2.83        4.94      0.47 o
   6   6   0        2.66        2.06      0.73 o
   7   6   0       33.67       34.19      2.32 o
  -6   7   0        5.70        5.59      0.88 o
  -5   7   0        7.67        5.94      0.67 o
  -4   7   0       14.33       22.17      0.82 o
  -3   7   0        5.16       11.64      0.57 o
  -2   7   0      253.97      256.68      3.48 o
  -1   7   0        8.54       23.95      0.82 o
   0   7   0       16.44       16.59      0.75 o
   1   7   0        0.01        0.15      0.17 o
   2   7   0      259.89      243.46      3.06 o
   3   7   0       51.91       57.08      1.25 o
   4   7   0      689.47      661.70      8.16 o
   5   7   0       77.39       73.16      1.51 o
   6   7   0        6.82        6.10      0.88 o
   7   7   0       29.52       25.79      2.06 o
   8   7   0       16.10       13.18      1.90 o
  -6   8   0       29.33       34.06      2.03 o
  -5   8   0        5.73        6.84      0.87 o
  -4   8   0        0.03        0.07      0.34 o
  -3   8   0       39.40       30.42      0.88 o
  -2   8   0        4.31        5.26      0.35 o
  -1   8   0        4.68        4.74      0.50 o
   0   8   0        9.38       10.92      0.51 o
   1   8   0       92.52       78.29      1.75 o
   2   8   0       34.86       34.45      0.69 o
   3   8   0        2.02        0.48      0.20 o
   4   8   0        5.03        5.04      0.40 o
   5   8   0       68.78       60.02      1.34 o
   6   8   0       95.14       90.34      2.48 o
   7   8   0        0.01        0.64      0.65 o
   8   8   0       14.14       11.97      1.37 o
  -5   9   0       10.68       15.48      1.18 o
  -4   9   0        5.16        7.49      0.59 o
  -3   9   0        4.33        2.62      0.39 o
  -2   9   0        0.74        1.47      0.30 o
  -1   9   0       62.20       61.98      1.36 o
   0   9   0      463.22      431.89      7.96 o
   1   9   0      261.35      256.41      4.93 o
   2   9   0       72.55       63.79      1.26 o
   3   9   0      263.70      239.83      3.56 o
   4   9   0       54.38       49.06      1.07 o
   5   9   0        5.24        5.04      0.49 o
   6   9   0        5.70        4.20      0.87 o
   7   9   0        0.12        1.01      1.21 o
  -5  10   0        3.97        6.37      0.93 o
  -4  10   0        0.00        0.09      0.43 o
  -3  10   0        0.42        1.08      0.33 o
  -2  10   0       12.46       13.69      1.08 o
  -1  10   0        7.75        8.84      0.49 o
   0  10   0      100.56       97.76      2.15 o
   1  10   0       31.89       29.52      0.84 o
   2  10   0        0.85        6.98      0.49 o
   4  10   0        3.77        2.89      0.42 o
   5  10   0        0.00        8.35      0.62 o
   6  10   0       34.44       34.08      1.73 o
   7  10   0        1.41        1.32      0.86 o
  -4  11   0       49.02       51.18      1.52 o
  -3  11   0       55.10       55.68      1.55 o
  -2  11   0       42.92       41.63      1.20 o
  -1  11   0        8.62        7.15      0.49 o
   0  11   0       21.66       29.59      0.96 o
   1  11   0       83.98       80.67      1.54 o
   2  11   0        2.46        2.11      0.32 o
   3  11   0       15.39       15.55      0.71 o
   4  11   0       25.27       22.29      0.79 o
   5  11   0        7.52       10.87      0.73 o
   6  11   0        5.59        7.55      1.03 o
  -3  12   0        7.81       10.39      0.76 o
  -2  12   0        2.04        1.86      0.44 o
  -1  12   0        2.09        1.96      0.38 o
   0  12   0        3.70        4.34      0.41 o
   1  12   0        6.52        6.09      0.45 o
   2  12   0        1.00        1.50      0.33 o
   3  12   0        0.58        0.54      0.38 o
   4  12   0        4.67        5.22      0.57 o
   5  12   0        6.54        6.92      0.64 o
  -2  13   0        0.46        0.20      0.44 o
  -1  13   0        7.16        6.25      0.49 o
   0  13   0        0.31        0.80      0.40 o
   1  13   0        4.09        3.14      0.52 o
   2  13   0        0.91        0.96      0.38 o
   3  13   0        5.75        6.34      0.57 o
   4  13   0       35.02       37.62      1.25 o
   1  14   0        4.04        4.68      0.57 o
   2  14   0       15.20       16.24      0.77 o
  -4 -13   1        5.82        6.12      0.65 o
  -3 -13   1        0.33        1.69      0.48 o
  -2 -13   1       31.19       30.69      1.02 o
  -1 -13   1        8.88        9.54      0.54 o
   0 -13   1        1.67        1.95      0.40 o
   1 -13   1       11.63       12.65      0.66 o
  -5 -12   1       12.51       12.42      0.81 o
  -4 -12   1        5.64        4.65      0.59 o
  -3 -12   1       13.29       14.79      0.75 o
  -2 -12   1        4.03        3.00      0.45 o
  -1 -12   1        4.19        3.53      0.42 o
   0 -12   1        2.25        2.22      0.39 o
   1 -12   1        0.21        0.17      0.35 o
   2 -12   1        5.96        6.86      0.61 o
   3 -12   1        0.00       -0.05      0.54 o
  -6 -11   1       16.53       16.27      1.33 o
  -5 -11   1        0.02        0.10      0.47 o
  -4 -11   1        3.44        3.33      0.62 o
  -3 -11   1       61.00       61.94      1.54 o
  -2 -11   1        5.74        5.25      0.44 o
  -1 -11   1        7.31        7.30      0.46 o
   0 -11   1        0.09        0.73      0.30 o
   1 -11   1        0.52        1.16      0.41 o
   2 -11   1        0.50        0.10      0.36 o
   3 -11   1       13.05       17.76      0.87 o
   4 -11   1        6.27        7.65      0.79 o
  -7 -10   1       27.08       30.77      2.96 o
  -6 -10   1       10.52        8.34      1.07 o
  -5 -10   1        0.12        0.61      0.45 o
  -4 -10   1        0.53        2.94      0.44 o
  -3 -10   1       64.97       70.01      1.33 o
  -2 -10   1      122.76      128.49      2.29 o
  -1 -10   1       14.25       13.29      0.55 o
   0 -10   1       98.68       92.46      1.58 o
   1 -10   1       23.65       22.81      0.81 o
   2 -10   1        0.77        0.48      0.28 o
   3 -10   1        0.16       -0.20      0.31 o
   4 -10   1        0.38        0.99      0.45 o
   5 -10   1        9.63       13.97      1.20 o
  -7  -9   1        5.34        6.25      1.95 o
  -6  -9   1        0.84        0.27      0.84 o
  -5  -9   1       79.04       69.98      1.81 o
  -4  -9   1        2.91        3.22      0.44 o
  -3  -9   1       41.06       40.68      0.93 o
  -2  -9   1       20.12       17.94      0.52 o
  -1  -9   1       22.89       23.26      0.68 o
   0  -9   1        0.94        0.57      0.42 o
   1  -9   1       75.72       73.66      1.29 o
   2  -9   1      113.41      101.05      1.74 o
   3  -9   1        4.82        5.07      0.46 o
   4  -9   1        9.83       11.67      0.93 o
   5  -9   1        0.20        0.38      0.61 o
  -8  -8   1        1.00        0.61      1.18 o
  -7  -8   1       23.28       24.18      2.07 o
  -6  -8   1        2.59        2.53      0.78 o
  -5  -8   1       75.52       71.11      1.65 o
  -4  -8   1       38.55       37.97      0.94 o
  -3  -8   1       43.34       37.86      0.94 o
  -2  -8   1      255.91      242.68      3.11 o
  -1  -8   1       33.90       29.53      0.57 o
   0  -8   1        4.72        4.15      0.23 o
   1  -8   1       34.68       34.22      0.67 o
   2  -8   1      150.58      136.21      2.04 o
   3  -8   1        1.09        1.37      0.30 o
   4  -8   1        3.92        4.68      0.46 o
   5  -8   1       23.03       25.33      1.44 o
   6  -8   1        3.27        3.45      0.88 o
  -8  -7   1        0.05        1.75      1.18 o
  -7  -7   1       16.69       15.65      2.97 o
  -6  -7   1       39.09       34.19      1.76 o
  -5  -7   1        2.26        3.49      0.49 o
  -4  -7   1       13.49       25.65      2.24 o
  -3  -7   1      106.79      114.83      1.77 o
  -1  -7   1        2.83        3.25      0.19 o
   0  -7   1      129.90      145.72      1.91 o
   1  -7   1      129.10      161.45      2.12 o
   2  -7   1       27.51       32.12      0.67 o
   4  -7   1       12.88       16.77      0.73 o
   5  -7   1        0.71        0.89      0.55 o
   6  -7   1       14.63       13.30      1.44 o
  -8  -6   1       55.74       63.13      3.35 o
  -7  -6   1       27.68       35.62      3.95 o
  -6  -6   1       91.35       94.64      2.97 o
  -5  -6   1      416.00      395.94      5.87 o
  -4  -6   1      112.61      124.67      3.92 o
  -3  -6   1      124.52      118.74      1.93 o
  -2  -6   1       58.50       55.72      0.88 o
  -1  -6   1        0.95        2.75      0.21 o
   0  -6   1        0.99        2.42      0.20 o
   1  -6   1       44.52       33.39      0.60 o
   2  -6   1      107.29       99.54      1.54 o
   3  -6   1      115.75      113.54      1.93 o
   4  -6   1       11.32        7.00      0.52 o
   5  -6   1        1.25        0.73      0.53 o
   6  -6   1       30.46       29.53      1.90 o
   7  -6   1        4.24        4.84      1.48 o
  -8  -5   1       12.73       16.55      1.88 o
  -7  -5   1        6.92        4.56      1.22 o
  -6  -5   1        0.21       -0.42      0.42 o
  -5  -5   1       38.36       35.60      0.96 o
  -4  -5   1        6.00        6.27      0.38 o
  -3  -5   1      444.13      417.57      6.29 o
  -2  -5   1      364.22      338.91      4.18 o
  -1  -5   1       41.28       39.44      0.62 o
   0  -5   1        1.87        2.28      0.16 o
   1  -5   1      206.70      223.49      2.80 o
   2  -5   1       16.85       17.71      0.64 o
   3  -5   1        6.90        5.64      0.35 o
   4  -5   1      375.06      324.54      4.83 o
   5  -5   1       45.99       39.78      1.28 o
   6  -5   1        2.04        4.74      1.01 o
   7  -5   1       13.94       16.70      1.64 o
  -8  -4   1        0.01        1.55      1.13 o
  -7  -4   1        1.94        0.94      0.69 o
  -6  -4   1        0.52       -0.08      0.44 o
  -5  -4   1       75.64       69.50      1.42 o
  -4  -4   1       67.89       68.41      1.68 o
  -3  -4   1       12.40       12.17      0.79 o
  -2  -4   1       47.71       40.22      0.83 o
  -1  -4   1        0.52        0.50      0.28 o
   0  -4   1       47.36       54.59      2.31 o
   1  -4   1      985.47     1039.74     13.08 o
   2  -4   1       41.64       51.42      0.95 o
   3  -4   1        5.25        6.61      0.39 o
   4  -4   1      175.70      167.14      2.71 o
   5  -4   1       14.91       13.34      0.79 o
   6  -4   1        2.21        5.90      1.35 o
   7  -4   1        0.52        2.81      1.29 o
   8  -4   1        1.00        1.95      1.47 o
  -8  -3   1        0.16        1.04      0.81 o
  -7  -3   1       25.36       25.71      2.28 o
  -6  -3   1       17.85       26.66      1.43 o
  -5  -3   1        6.21       12.83      0.58 o
  -3  -3   1     1294.28     1280.59     16.28 o
  -2  -3   1        0.51        0.49      0.35 o
  -1  -3   1       62.48       51.16      0.77 o
   0  -3   1       94.40      101.20      1.75 o
   1  -3   1      307.63      289.45      4.01 o
   2  -3   1     1587.07     1781.08     22.48 o
   3  -3   1        8.84        8.12      0.42 o
   4  -3   1       30.19       34.36      0.94 o
   5  -3   1       54.47       54.50      1.35 o
   6  -3   1        4.35        5.05      1.02 o
   7  -3   1       13.25        8.78      1.78 o
   8  -3   1        0.32        0.47      1.19 o
  -8  -2   1       29.27       35.26      1.93 o
  -7  -2   1        0.35       -0.61      0.61 o
  -6  -2   1       75.87       76.89      2.51 o
  -5  -2   1      110.36       99.53      2.02 o
  -4  -2   1        3.34        2.29      0.35 o
  -3  -2   1      965.52      988.06     12.62 o
  -2  -2   1     3406.48     3253.66     40.85 o
  -1  -2   1     7869.92     7263.54     81.14 o
   0  -2   1      199.18      174.32      2.02 o
   1  -2   1        9.53        8.08      0.30 o
   2  -2   1     1009.41     1049.75     14.26 o
   3  -2   1      272.51      296.53      4.00 o
   4  -2   1      294.86      295.88      4.37 o
   5  -2   1        3.00        2.43      0.42 o
   6  -2   1        2.55        2.09      0.65 o
   7  -2   1        1.34       -0.55      0.66 o
   8  -2   1        3.62        2.84      1.49 o
  -8  -1   1        0.01       -0.64      0.76 o
  -7  -1   1        0.39        0.34      0.66 o
  -6  -1   1       25.47       26.46      1.40 o
  -5  -1   1       50.33       55.22      1.13 o
  -4  -1   1      222.73      219.06      3.12 o
  -3  -1   1      995.90      986.29     12.65 o
  -2  -1   1     1591.05     1598.28     18.05 o
  -1  -1   1        4.72        4.67      0.13 o
   0  -1   1     1450.97     1317.21     12.17 o
   1  -1   1     4719.84     4517.80     46.67 o
   2  -1   1       22.61       23.94      0.42 o
   3  -1   1        4.68        2.17      0.23 o
   4  -1   1      294.72      286.79      4.24 o
   5  -1   1        1.60        2.23      0.47 o
   7  -1   1       27.31       29.07      1.69 o
   8  -1   1        2.37        3.30      1.45 o
  -8   0   1        0.89        0.59      0.77 o
  -7   0   1       18.65       17.21      1.61 o
  -6   0   1        1.28        0.48      0.56 o
  -5   0   1        0.62        1.41      0.33 o
  -4   0   1       85.66       87.71      2.65 o
  -3   0   1      365.85      359.43      4.79 o
  -2   0   1      923.32     1148.40     52.41 o
  -1   0   1       57.34       56.34      0.75 o
   1   0   1        0.59        2.83      0.39 o
   2   0   1     3540.51     3578.86     38.24 o
   3   0   1       61.96       75.06      3.43 o
   4   0   1      122.81      129.09      1.98 o
   5   0   1        6.48        7.47      0.56 o
   6   0   1        7.01        5.75      0.80 o
   7   0   1       10.19       11.27      1.09 o
   8   0   1        2.07        1.19      0.75 o
  -8   1   1        0.00        1.23      0.75 o
  -7   1   1        2.93        5.63      0.89 o
  -6   1   1      157.75      154.28      4.11 o
  -5   1   1      106.99      105.83      2.27 o
  -4   1   1      334.84      338.38      4.93 o
  -3   1   1      804.74      809.92     10.40 o
  -2   1   1     1817.95     1872.62     23.61 o
  -1   1   1     4038.11     3879.56     41.60 o
   0   1   1     1288.45      993.43     27.35 o
   1   1   1      390.18      385.76      3.87 o
   2   1   1      620.73      654.31      7.15 o
   3   1   1        1.20        0.65      0.20 o
   4   1   1        6.72        8.29      0.73 o
   5   1   1      430.49      439.66      6.91 o
   6   1   1        9.87        9.29      0.91 o
   7   1   1       17.56       13.70      1.18 o
   8   1   1        0.46        0.30      1.27 o
  -8   2   1        3.87        4.96      1.72 o
  -7   2   1       50.15       51.68      5.17 o
  -6   2   1       19.18       18.00      1.18 o
  -5   2   1       76.49       70.61      1.59 o
  -4   2   1        1.48        0.34      0.28 o
  -3   2   1       56.69       64.81      1.09 o
  -2   2   1      381.56      406.60      5.27 o
  -1   2   1     2853.94     2762.69     34.56 o
   0   2   1        8.14        6.76      0.30 o
   1   2   1     3358.31     3179.76     34.17 o
   2   2   1     2075.22     2019.85     25.41 o
   3   2   1      215.44      231.56      3.16 o
   4   2   1       26.78       27.79      0.73 o
   5   2   1      123.23      118.17      2.24 o
   6   2   1        1.83        1.60      0.63 o
   7   2   1        5.47        6.76      0.94 o
   8   2   1       29.68       32.11      1.85 o
  -8   3   1       29.14       24.02      1.92 o
  -7   3   1       11.81       11.29      1.93 o
  -6   3   1       48.41       41.53      1.51 o
  -5   3   1      647.24      621.13      9.57 o
  -4   3   1       93.46       97.62      1.61 o
  -3   3   1        7.83        9.60      0.35 o
  -2   3   1      782.84      814.04     10.31 o
  -1   3   1        0.62        1.34      0.19 o
   0   3   1      562.52      550.52     13.52 o
   1   3   1      162.16      154.66      2.02 o
   2   3   1      461.26      586.13     25.64 o
   3   3   1      188.87      185.38      2.87 o
   4   3   1       10.09       15.58      0.59 o
   5   3   1      175.59      167.52      2.74 o
   7   3   1       22.71       22.76      1.46 o
   8   3   1        4.82        5.69      1.02 o
  -8   4   1       25.42       29.18      2.14 o
  -7   4   1        1.33        0.18      0.77 o
  -6   4   1       24.92       26.44      1.43 o
  -5   4   1      485.82      459.47      6.65 o
  -4   4   1       25.09       33.62      0.74 o
  -3   4   1      259.13      264.89      3.38 o
  -2   4   1      330.19      367.54      4.78 o
  -1   4   1       50.53       51.26      0.89 o
   0   4   1      552.07      562.37     11.45 o
   1   4   1      161.93      170.45      2.38 o
   2   4   1      430.14      435.26      5.29 o
   3   4   1       92.19       76.97      1.25 o
   4   4   1      115.19      111.33      1.75 o
   5   4   1       10.57       13.36      0.60 o
   6   4   1        0.09        0.20      0.46 o
   7   4   1       13.89       15.34      1.26 o
   8   4   1        1.07       -0.19      1.02 o
  -7   5   1        4.22        3.25      1.37 o
  -6   5   1        4.02        3.82      0.76 o
  -5   5   1       29.82       25.91      1.03 o
  -4   5   1      266.58      240.79      3.67 o
  -3   5   1      327.70      302.81      4.38 o
  -2   5   1      176.21      177.74      2.44 o
  -1   5   1       19.08       19.74      0.45 o
   0   5   1      905.33      880.44     17.86 o
   1   5   1        5.03        9.07      0.49 o
   2   5   1      638.96      625.36      7.52 o
   3   5   1      155.28      154.18      2.07 o
   4   5   1      163.10      167.71      2.33 o
   5   5   1       23.22       25.85      0.80 o
   6   5   1        0.43        1.05      0.51 o
   7   5   1        0.20        0.05      0.85 o
   8   5   1       12.52        9.89      1.73 o
  -7   6   1        0.03       -0.61      0.75 o
  -6   6   1        0.17        0.25      0.56 o
  -5   6   1        1.14        1.17      0.41 o
  -4   6   1        8.29       11.35      0.60 o
  -3   6   1       51.15       43.09      0.87 o
  -2   6   1       13.21        8.37      0.31 o
  -1   6   1       23.72       24.77      0.59 o
   0   6   1        3.65        3.74      0.22 o
   1   6   1       49.79       41.26      0.95 o
   2   6   1       30.34       30.39      0.52 o
   3   6   1       71.43       67.13      1.05 o
   4   6   1       40.68       40.53      0.87 o
   5   6   1      273.56      283.02      4.04 o
   6   6   1        9.46       11.74      1.51 o
   7   6   1        0.47        0.89      0.75 o
   8   6   1       20.82       23.74      2.48 o
  -6   7   1        0.36        0.06      0.56 o
  -5   7   1        3.65        2.98      0.50 o
  -4   7   1        4.71        5.13      0.53 o
  -3   7   1      299.35      304.11      4.44 o
  -2   7   1       76.14       85.34      1.32 o
  -1   7   1        1.25        0.83      0.31 o
   0   7   1        6.68        6.82      0.45 o
   1   7   1       10.32       14.09      0.58 o
   2   7   1      115.45      122.57      2.01 o
   3   7   1       83.69       92.31      1.34 o
   4   7   1        0.64        1.13      0.30 o
   5   7   1       21.15       21.08      0.76 o
   6   7   1        0.35        0.26      0.40 o
   7   7   1        0.01       -0.18      0.61 o
   8   7   1        3.72        6.73      1.19 o
  -6   8   1        3.23        6.53      0.95 o
  -5   8   1        1.11        0.55      0.46 o
  -4   8   1       18.48       19.55      0.79 o
  -3   8   1        1.70        0.42      0.26 o
  -2   8   1      367.85      348.49      4.93 o
  -1   8   1        1.72        1.66      0.30 o
   0   8   1      236.38      229.27      4.97 o
   1   8   1       63.66       56.61      1.32 o
   2   8   1       45.57       48.81      1.26 o
   3   8   1       28.87       23.95      0.72 o
   4   8   1       18.08       18.57      0.58 o
   5   8   1       10.48       10.87      0.59 o
   6   8   1        0.00       -0.47      0.47 o
   7   8   1        1.71        1.39      1.30 o
   8   8   1        3.35        4.46      1.09 o
  -5   9   1        0.18        1.34      0.63 o
  -4   9   1       34.27       37.20      1.09 o
  -3   9   1       60.61       56.00      1.27 o
  -2   9   1       22.71       17.08      0.75 o
  -1   9   1      234.53      231.78      5.21 o
   0   9   1        0.23        0.95      0.33 o
   1   9   1        0.02        0.11      0.35 o
   2   9   1       60.10       54.53      1.41 o
   3   9   1       34.71       34.97      1.00 o
   4   9   1       33.58       33.10      0.77 o
   5   9   1       36.54       32.66      0.93 o
   6   9   1       11.63       13.54      0.88 o
   7   9   1        0.09       -0.16      1.12 o
  -5  10   1       30.08       37.35      1.71 o
  -4  10   1        0.63        1.11      0.39 o
  -3  10   1       19.58       20.37      0.86 o
  -2  10   1       88.73       91.33      1.94 o
  -1  10   1       74.81       74.38      1.54 o
   0  10   1       39.24       58.43      2.00 o
   1  10   1       31.66       33.27      0.99 o
   2  10   1       59.22       60.03      1.54 o
   3  10   1        2.14       11.14      0.57 o
   4  10   1        3.00        3.39      0.39 o
   5  10   1        0.09        0.49      0.40 o
   6  10   1       12.28       16.44      1.27 o
   7  10   1        0.23        1.10      0.81 o
  -4  11   1       27.67       33.69      1.48 o
  -3  11   1        0.99        2.41      0.48 o
  -2  11   1        0.18        2.68      0.67 o
  -1  11   1        9.47        8.24      0.48 o
   0  11   1       33.78       32.76      1.17 o
   1  11   1       72.39       67.30      3.16 o
   2  11   1        6.46        5.12      0.48 o
   3  11   1       15.92       15.79      0.67 o
   4  11   1       22.64       22.30      1.26 o
   5  11   1        0.27        0.83      0.42 o
   6  11   1       33.95       31.44      1.41 o
  -3  12   1        1.95        1.91      0.51 o
  -2  12   1       17.04       16.68      0.77 o
  -1  12   1        3.73        4.26      0.41 o
   0  12   1       14.25       16.30      1.00 o
   1  12   1       66.88       63.86      1.86 o
   2  12   1        0.15        0.01      0.29 o
   3  12   1        5.25        4.40      0.44 o
   4  12   1       11.66       13.44      0.75 o
   5  12   1        7.50        6.75      0.68 o
   6  12   1        3.07        2.71      0.75 o
  -2  13   1        9.03        9.69      0.67 o
  -1  13   1        0.18        0.00      0.34 o
   0  13   1        1.01        2.18      0.38 o
   1  13   1        0.00        1.11      0.45 o
   2  13   1       11.38       12.08      0.83 o
   3  13   1        3.08        2.90      0.44 o
   4  13   1        2.87        6.65      0.62 o
   5  13   1        3.06        2.90      1.23 o
   0  14   1        1.67        5.41      1.03 o
   1  14   1       17.86       22.13      0.79 o
   2  14   1       22.55       26.71      0.91 o
   3  14   1        1.65        1.52      0.53 o
  -4 -13   2       15.12       14.75      1.48 o
  -3 -13   2        0.55        1.37      0.51 o
  -2 -13   2        0.07        0.12      0.51 o
  -1 -13   2        0.00        0.65      0.40 o
   0 -13   2        2.87        2.95      0.49 o
   1 -13   2        1.21        2.09      0.48 o
  -5 -12   2        4.33        3.74      1.18 o
  -4 -12   2        0.55        0.58      0.45 o
  -3 -12   2        0.36       -0.26      0.38 o
  -2 -12   2        0.02       -0.33      0.33 o
  -1 -12   2       16.33       16.61      0.68 o
   0 -12   2        1.72        2.57      0.43 o
   1 -12   2        1.04        0.65      0.35 o
   2 -12   2        1.10        1.30      0.48 o
  -6 -11   2        0.09        0.53      0.76 o
  -5 -11   2        0.01        0.49      0.60 o
  -4 -11   2       23.07       22.94      1.01 o
  -3 -11   2       16.37       20.35      0.73 o
  -2 -11   2       13.46       13.30      0.64 o
  -1 -11   2       56.57       56.96      1.41 o
   0 -11   2        9.31       11.73      0.63 o
   1 -11   2       24.40       21.71      0.87 o
   2 -11   2       10.72       11.45      0.60 o
   3 -11   2        9.26        7.91      0.83 o
   4 -11   2       26.37       27.85      1.51 o
  -7 -10   2        0.06        2.34      1.22 o
  -6 -10   2        1.18        0.65      0.75 o
  -5 -10   2        0.59        3.44      0.59 o
  -4 -10   2       28.42       35.99      1.08 o
  -3 -10   2        1.11        9.11      0.64 o
  -2 -10   2        1.48        1.09      0.27 o
  -1 -10   2       58.26       47.73      0.92 o
   0 -10   2        8.53       13.17      0.62 o
   1 -10   2        2.74        2.68      0.35 o
   2 -10   2        3.72        5.20      0.54 o
   3 -10   2        0.42        0.52      0.37 o
   4 -10   2       12.25       17.24      1.19 o
  -7  -9   2       10.27        7.34      1.43 o
  -6  -9   2        0.48        0.13      0.68 o
  -5  -9   2        0.07       -0.21      0.44 o
  -4  -9   2       31.19       26.18      0.90 o
  -3  -9   2       71.69       64.16      1.41 o
  -2  -9   2        0.09       -0.22      0.22 o
  -1  -9   2      232.96      220.32      3.07 o
   0  -9   2       29.73       25.59      0.59 o
   1  -9   2        9.28        9.41      0.44 o
   2  -9   2       79.49       72.32      1.52 o
   3  -9   2        0.23        1.06      0.37 o
   4  -9   2        2.53        3.59      0.56 o
   5  -9   2        0.39        0.24      0.83 o
  -7  -8   2        5.35        6.35      1.76 o
  -6  -8   2       35.24       32.09      1.68 o
  -5  -8   2       60.30       56.59      1.61 o
  -4  -8   2        3.86        3.95      0.46 o
  -3  -8   2       20.95       22.44      0.60 o
  -2  -8   2        4.60        5.40      0.36 o
  -1  -8   2       19.48       16.23      0.45 o
   0  -8   2       10.99       10.24      0.34 o
   1  -8   2        7.49        6.67      0.34 o
   2  -8   2      190.79      167.82      2.65 o
   3  -8   2        0.03        0.14      0.28 o
   4  -8   2        0.50        1.05      0.39 o
   5  -8   2        9.67       10.84      0.91 o
   6  -8   2       25.18       28.74      2.02 o
  -8  -7   2       55.07       49.65      3.03 o
  -7  -7   2       43.32       42.04      2.59 o
  -6  -7   2       20.30       21.10      1.38 o
  -5  -7   2      113.95      112.46      2.49 o
  -4  -7   2      304.04      277.06      4.21 o
  -3  -7   2       50.43       47.90      0.95 o
  -2  -7   2       34.25       35.60      0.69 o
  -1  -7   2       24.33       35.25      0.62 o
   0  -7   2        4.89        9.86      0.30 o
   1  -7   2      161.44      163.40      2.06 o
   2  -7   2       31.32       32.23      0.69 o
   3  -7   2        2.57        7.92      0.47 o
   4  -7   2       41.06       43.48      1.20 o
   5  -7   2        9.30       12.03      0.93 o
   6  -7   2       41.96       43.89      2.00 o
  -8  -6   2        3.88       10.98      1.82 o
  -7  -6   2       25.95       32.47      2.29 o
  -6  -6   2       29.39       30.48      1.59 o
  -5  -6   2        5.82       15.53      1.38 o
  -4  -6   2        0.45        0.60      0.25 o
  -3  -6   2       28.99       28.39      0.72 o
  -2  -6   2       34.46       31.25      0.57 o
  -1  -6   2       69.87       66.21      1.00 o
   0  -6   2      315.10      306.89      3.82 o
   1  -6   2      338.35      328.18      3.87 o
   2  -6   2        9.81       11.17      0.40 o
   3  -6   2       26.20       20.58      0.60 o
   4  -6   2       60.58       50.94      1.19 o
   5  -6   2        5.31        5.25      0.69 o
   6  -6   2        0.80        0.45      0.86 o
   7  -6   2        4.47        6.25      1.07 o
  -8  -5   2        5.13        2.78      1.26 o
  -7  -5   2        4.55        2.94      1.14 o
  -6  -5   2       17.93       13.73      0.97 o
  -5  -5   2        0.76        2.01      0.41 o
  -4  -5   2       41.46       46.20      0.98 o
  -3  -5   2       47.63       50.52      0.96 o
  -2  -5   2       46.88       54.65      0.93 o
  -1  -5   2       21.74       27.51      0.51 o
   0  -5   2      379.83      381.23      4.41 o
   1  -5   2        0.71        0.59      0.15 o
   2  -5   2      188.67      202.60      2.82 o
   3  -5   2       74.42       64.18      1.11 o
   4  -5   2       66.43       53.70      1.14 o
   5  -5   2       24.06       20.69      1.23 o
   6  -5   2        5.61        4.55      1.02 o
   7  -5   2        2.44        2.19      0.88 o
  -8  -4   2        4.93        1.22      1.18 o
  -7  -4   2        0.08        0.09      0.71 o
  -6  -4   2        0.57        1.16      0.65 o
  -5  -4   2        0.00        0.51      0.33 o
  -4  -4   2       14.50       14.33      0.62 o
  -3  -4   2      869.02      838.04     10.79 o
  -2  -4   2      140.02      132.67      1.91 o
  -1  -4   2       24.47       28.70      1.51 o
   0  -4   2      186.53      163.16      2.06 o
   1  -4   2      597.69      563.27      7.20 o
   2  -4   2      447.46      443.07      5.45 o
   3  -4   2       40.53       46.67      0.99 o
   4  -4   2       53.15       66.90      1.37 o
   5  -4   2       31.59       42.00      3.33 o
   6  -4   2        8.87        7.65      1.55 o
   7  -4   2        8.91       12.76      1.52 o
  -8  -3   2       10.26       11.41      1.28 o
  -7  -3   2        0.19        1.03      0.73 o
  -6  -3   2        2.67        1.78      0.66 o
  -5  -3   2       98.43      127.92      2.41 o
  -4  -3   2       43.59       41.36      0.96 o
  -3  -3   2       12.68       27.06      0.82 o
  -2  -3   2      207.34      234.50      4.08 o
  -1  -3   2      372.96      384.96      4.65 o
   0  -3   2       20.93       18.26      0.32 o
   1  -3   2       67.20       77.76      1.47 o
   2  -3   2      448.97      432.43      5.66 o
   3  -3   2      107.21       95.38      1.64 o
   4  -3   2       40.49       42.33      1.07 o
   5  -3   2        0.14       -0.46      0.46 o
   6  -3   2       32.94       30.79      1.92 o
   7  -3   2        1.38        1.89      0.94 o
   8  -3   2       11.69       14.37      1.71 o
  -8  -2   2        5.71        4.78      1.20 o
  -7  -2   2       20.04       16.46      1.29 o
  -6  -2   2       29.30       25.25      1.39 o
  -5  -2   2       21.28       21.48      0.73 o
  -4  -2   2       34.04       35.48      0.90 o
  -3  -2   2        8.02       10.21      0.46 o
  -2  -2   2       18.22       14.60      0.36 o
  -1  -2   2     1392.26     1327.72     15.72 o
   0  -2   2      497.74      458.59      4.75 o
   1  -2   2      148.92      154.37      2.10 o
   2  -2   2      301.45      321.48      4.26 o
   3  -2   2        3.67        4.92      0.32 o
   4  -2   2       63.86       58.24      1.30 o
   5  -2   2      116.07      109.87      2.67 o
   6  -2   2        1.48        0.07      0.72 o
   7  -2   2       17.94       19.48      1.74 o
   8  -2   2       14.20       15.23      1.73 o
  -8  -1   2       52.70       51.36      2.33 o
  -7  -1   2       49.68       43.10      1.94 o
  -6  -1   2       11.11        8.05      0.93 o
  -5  -1   2        2.69        1.85      0.40 o
  -4  -1   2       27.89       33.16      0.71 o
  -3  -1   2       29.84       27.11      0.57 o
  -2  -1   2      655.90      619.81      7.52 o
  -1  -1   2     6914.52     6423.41     76.34 o
   0  -1   2      406.25      370.07      3.87 o
   1  -1   2       48.96       40.74      0.54 o
   2  -1   2      573.83      570.62      6.59 o
   3  -1   2      115.82      133.23      2.10 o
   4  -1   2      505.04      527.06      9.05 o
   5  -1   2      163.39      149.11      2.96 o
   6  -1   2       72.86       69.32      2.33 o
   7  -1   2       25.81       26.55      1.89 o
   8  -1   2       11.74       19.06      1.53 o
  -8   0   2        3.10        4.21      1.69 o
  -7   0   2        3.52        4.53      0.89 o
  -6   0   2      128.68      116.85      3.34 o
  -5   0   2       21.15       25.34      1.47 o
  -4   0   2       80.21       91.32      2.67 o
  -3   0   2      169.51      184.89      2.60 o
  -2   0   2     1431.19     1467.75     18.08 o
  -1   0   2     3287.47     3118.45     31.93 o
   0   0   2     9147.82     9047.84     89.36 o
   2   0   2      487.33      671.93     15.60 o
   3   0   2        7.84       16.37      1.40 o
   4   0   2      131.31      144.93      2.48 o
   5   0   2       72.68       67.25      1.49 o
   6   0   2       23.88       22.67      1.29 o
   7   0   2        0.61        1.63      0.68 o
   8   0   2        0.15       -0.47      0.60 o
  -8   1   2       25.83       30.84      4.43 o
  -7   1   2        5.62        7.18      1.05 o
  -6   1   2       25.72       34.56      1.65 o
  -5   1   2        7.80        6.53      1.18 o
  -4   1   2        2.19        2.71      0.48 o
  -3   1   2       54.44       63.43      1.08 o
  -2   1   2        1.93        3.46      0.22 o
  -1   1   2      577.30      566.76      6.41 o
   0   1   2        0.28        1.28      0.07 o
   1   1   2      101.78      110.32      1.23 o
   2   1   2       13.50       10.93      0.27 o
   3   1   2        9.61        8.35      0.30 o
   4   1   2      116.46      109.22      1.85 o
   5   1   2        7.67        8.15      0.60 o
   6   1   2       44.86       34.54      1.56 o
   7   1   2        1.30        1.47      0.74 o
   8   1   2       20.37       19.54      1.32 o
  -8   2   2       25.81       28.64      2.91 o
  -7   2   2      174.83      158.38      4.39 o
  -6   2   2       36.18       36.12      2.11 o
  -5   2   2      458.05      448.30      7.07 o
  -4   2   2      644.73      643.08      9.03 o
  -3   2   2      325.95      320.43      4.29 o
  -2   2   2        4.56        3.81      0.21 o
  -1   2   2      990.89      992.68     13.30 o
   0   2   2      288.19      267.85      3.21 o
   1   2   2     2419.55     2290.38     27.11 o
   2   2   2       53.50       48.44      0.76 o
   3   2   2        6.32        7.19      0.31 o
   4   2   2        0.37        0.07      0.22 o
   5   2   2       11.77       10.67      0.55 o
   6   2   2      108.86       92.00      2.83 o
   7   2   2       10.29        7.86      0.99 o
   8   2   2       15.57       17.93      1.27 o
  -8   3   2       19.94       17.64      1.83 o
  -7   3   2       19.41       17.99      1.56 o
  -6   3   2        0.35        0.13      0.47 o
  -5   3   2       87.48       81.00      1.88 o
  -4   3   2      162.96      160.97      2.26 o
  -3   3   2      434.89      428.90      5.30 o
  -2   3   2       27.47       24.25      0.54 o
  -1   3   2       82.94       84.47      1.25 o
   0   3   2      115.88      113.95      2.12 o
   1   3   2       26.45       26.16      0.47 o
   2   3   2      251.38      259.04      3.42 o
   4   3   2      346.87      342.43      4.39 o
   5   3   2       47.35       45.56      1.23 o
   6   3   2       46.43       45.21      1.55 o
   7   3   2        2.12        4.89      0.88 o
   8   3   2        1.35        0.28      0.66 o
  -8   4   2       13.41       10.65      1.45 o
  -7   4   2       13.95       11.78      1.36 o
  -6   4   2       36.46       30.38      1.48 o
  -5   4   2        2.54        6.74      0.60 o
  -3   4   2        8.77       11.45      0.40 o
  -2   4   2       50.38       55.11      0.90 o
  -1   4   2        3.70        3.04      0.26 o
   0   4   2      402.16      426.71     10.64 o
   1   4   2      604.69      600.79      8.10 o
   2   4   2      541.41      562.48      6.79 o
   3   4   2      468.37      484.64      6.33 o
   4   4   2      232.69      226.42      3.02 o
   5   4   2       18.26       19.74      0.68 o
   6   4   2        7.43        6.42      0.83 o
   7   4   2        3.86        4.89      0.75 o
   8   4   2        7.93        5.69      1.12 o
  -7   5   2        0.14       -0.05      0.74 o
  -6   5   2        4.05        5.11      0.80 o
  -5   5   2      115.45      111.03      2.42 o
  -4   5   2       14.26       16.65      0.62 o
  -3   5   2       62.14       59.96      1.06 o
  -2   5   2       23.87       26.13      0.54 o
  -1   5   2        0.05        0.17      0.16 o
   0   5   2      746.82      772.39     25.67 o
   1   5   2      102.55       95.87      1.95 o
   2   5   2       23.77       18.64      0.37 o
   3   5   2       97.48      105.47      1.49 o
   4   5   2      125.56      128.40      1.86 o
   5   5   2       10.25       12.38      0.55 o
   6   5   2       66.42       67.16      1.79 o
   7   5   2        0.04       -0.42      0.67 o
   8   5   2        0.32       -0.26      0.82 o
  -7   6   2        3.57        5.64      1.14 o
  -6   6   2        4.75        2.81      0.77 o
  -5   6   2        0.20        0.27      0.39 o
  -4   6   2       58.61       57.24      1.33 o
  -3   6   2       60.15       56.39      1.03 o
  -2   6   2       28.05       28.10      0.57 o
  -1   6   2        4.69        4.45      0.29 o
   0   6   2       32.00       29.93      1.15 o
   1   6   2       13.90       15.43      0.69 o
   2   6   2       34.77       29.32      0.56 o
   3   6   2      188.67      200.95      2.61 o
   4   6   2       72.99       65.39      1.50 o
   5   6   2       31.11       37.91      0.94 o
   6   6   2        0.27        0.55      0.43 o
   7   6   2       14.78       17.12      1.47 o
   8   6   2       62.37       65.93      2.71 o
  -6   7   2        4.30        4.22      1.22 o
  -5   7   2        7.17        5.58      0.61 o
  -4   7   2       23.17       21.43      0.78 o
  -3   7   2       75.93       68.23      1.31 o
  -2   7   2      197.06      224.32      2.85 o
  -1   7   2      105.83      110.31      2.25 o
   0   7   2        7.36        7.61      0.57 o
   1   7   2        0.06        0.90      0.36 o
   3   7   2       74.46       69.90      1.23 o
   4   7   2      149.03      180.16      3.53 o
   5   7   2       12.65       18.69      1.02 o
   6   7   2        0.56        1.18      0.44 o
   7   7   2       26.38       26.47      1.48 o
   8   7   2       10.51       12.83      2.03 o
  -6   8   2        9.84       13.71      1.20 o
  -5   8   2       22.24       23.80      1.05 o
  -4   8   2        7.99        6.79      0.52 o
  -3   8   2        8.21       10.61      0.47 o
  -2   8   2       28.62       23.01      0.87 o
  -1   8   2      137.99      137.10      3.96 o
   0   8   2        6.72        5.77      0.52 o
   1   8   2       32.05       34.04      1.86 o
   2   8   2       87.31       85.68      1.66 o
   3   8   2        2.18        2.13      0.21 o
   4   8   2        0.31        0.08      0.28 o
   5   8   2        8.44        7.66      0.54 o
   6   8   2       15.02       14.43      0.89 o
   7   8   2       11.18       11.63      0.99 o
   8   8   2        7.31        6.85      1.14 o
  -5   9   2        0.42       -0.14      0.50 o
  -4   9   2        0.53        0.46      0.37 o
  -3   9   2       16.49       14.83      0.54 o
  -2   9   2       23.26       16.55      0.66 o
  -1   9   2      160.99      149.81      3.52 o
   0   9   2      291.33      263.55      5.70 o
   1   9   2       65.17       54.58      1.41 o
   2   9   2       60.23       50.49      1.31 o
   3   9   2      110.35      100.03      1.78 o
   4   9   2        4.36        4.25      0.36 o
   5   9   2       14.33       16.36      0.69 o
   6   9   2       24.10       23.78      1.01 o
   7   9   2        0.00        0.03      0.67 o
  -5  10   2        0.80        1.23      0.65 o
  -4  10   2        1.10        0.91      0.37 o
  -3  10   2        0.10        0.56      0.49 o
  -2  10   2       20.22       26.00      1.18 o
  -1  10   2       60.08       65.70      1.86 o
   0  10   2      183.28      166.60      3.80 o
   1  10   2        0.06        3.38      0.39 o
   2  10   2        0.26        8.37      0.84 o
   3  10   2       58.77       53.97      1.25 o
   4  10   2        7.06        6.02      0.53 o
   5  10   2        2.06        1.57      0.42 o
   6  10   2       23.22       25.14      1.11 o
   7  10   2        1.39        2.35      0.86 o
  -4  11   2       52.30       54.87      1.62 o
  -3  11   2       19.53       19.25      0.88 o
  -2  11   2       38.58       35.80      1.09 o
  -1  11   2        0.72        0.59      0.40 o
   0  11   2        2.61        4.85      0.59 o
   1  11   2       40.57       38.62      1.19 o
   2  11   2        1.16        1.17      0.61 o
   3  11   2       29.76       26.91      0.83 o
   4  11   2        0.81        0.90      0.42 o
   5  11   2       22.74       23.73      0.87 o
   6  11   2        4.55        4.89      0.68 o
  -3  12   2        2.48        2.37      0.51 o
  -2  12   2        0.47        0.37      0.37 o
  -1  12   2       31.44       28.38      1.16 o
   0  12   2        0.80        1.21      0.31 o
   1  12   2        6.12        8.03      0.56 o
   2  12   2        2.92        2.83      0.64 o
   3  12   2        8.03        7.54      0.50 o
   4  12   2        5.97        6.93      0.61 o
   5  12   2        0.05        0.36      0.48 o
   6  12   2       13.98       15.81      1.00 o
  -2  13   2        1.40        1.11      0.49 o
  -1  13   2        1.21        1.65      0.58 o
   0  13   2       11.17       11.05      0.69 o
   1  13   2       25.47       23.55      0.97 o
   2  13   2       19.04       21.90      0.99 o
   3  13   2       21.42       23.20      0.87 o
   4  13   2        7.71       10.15      0.69 o
   5  13   2        8.88       11.64      1.10 o
   0  14   2        0.07       -0.06      0.38 o
   1  14   2        3.71        4.56      0.79 o
   2  14   2        5.16        6.78      0.92 o
   3  14   2        0.66        0.61      0.39 o
  -3 -13   3        0.73        1.62      0.65 o
  -2 -13   3       11.33       10.34      0.91 o
  -1 -13   3       27.76       32.65      1.16 o
   0 -13   3        0.00        0.10      0.39 o
  -5 -12   3        2.79        3.31      0.86 o
  -4 -12   3       24.44       25.17      1.17 o
  -3 -12   3       10.82       11.92      0.65 o
  -2 -12   3        0.46        0.91      0.46 o
  -1 -12   3        2.90        3.00      0.48 o
   0 -12   3        1.99        2.53      0.47 o
   1 -12   3        7.02        7.42      0.94 o
   2 -12   3       12.62       12.87      0.76 o
  -6 -11   3        6.32        7.05      1.64 o
  -5 -11   3        1.65        1.64      0.99 o
  -4 -11   3        4.75        3.45      0.59 o
  -3 -11   3       63.31       62.23      1.37 o
  -2 -11   3        0.30        0.63      0.32 o
  -1 -11   3       16.49       17.23      0.64 o
   0 -11   3        1.02        1.06      0.33 o
   1 -11   3        9.97        8.76      0.50 o
   2 -11   3       11.73       12.79      0.68 o
   3 -11   3       12.45       14.69      0.98 o
  -6 -10   3        0.05        1.19      0.79 o
  -5 -10   3        0.53        0.84      0.65 o
  -4 -10   3        0.01        0.56      0.45 o
  -3 -10   3       14.90       16.10      0.67 o
  -2 -10   3       16.20       13.34      0.68 o
  -1 -10   3       13.58       16.34      0.56 o
   0 -10   3       37.34       37.91      0.99 o
   1 -10   3       33.77       35.54      0.92 o
   2 -10   3        1.31        2.74      0.41 o
   3 -10   3        2.16        3.26      0.55 o
   4 -10   3        0.72        1.39      0.64 o
  -7  -9   3        4.35        5.12      1.38 o
  -6  -9   3        0.92        1.29      0.74 o
  -5  -9   3        7.50        6.11      0.89 o
  -4  -9   3        7.88        9.03      0.61 o
  -3  -9   3        6.46        5.33      0.49 o
  -2  -9   3       31.52       31.75      0.84 o
  -1  -9   3       13.80       13.39      0.50 o
   0  -9   3        0.03        0.40      0.25 o
   1  -9   3        3.46        2.41      0.37 o
   2  -9   3        4.61        3.31      0.42 o
   3  -9   3        3.58        3.40      0.50 o
   4  -9   3       14.06       14.88      1.87 o
   5  -9   3        2.37        1.86      0.75 o
  -7  -8   3        7.45       10.69      2.60 o
  -6  -8   3        2.87        3.00      0.84 o
  -5  -8   3        6.15        6.27      0.75 o
  -4  -8   3       27.55       24.08      0.88 o
  -3  -8   3       47.14       44.09      1.12 o
  -2  -8   3       27.15       24.84      0.66 o
  -1  -8   3       19.35       18.67      0.53 o
   0  -8   3      123.38      116.05      1.69 o
   1  -8   3        1.56        2.01      0.23 o
   2  -8   3       10.93       11.00      0.51 o
   3  -8   3       26.59       25.88      0.82 o
   4  -8   3        5.92        8.47      0.69 o
   5  -8   3        7.35        8.11      0.85 o
   6  -8   3        5.19        3.72      1.15 o
  -8  -7   3        1.56        0.45      1.25 o
  -7  -7   3        0.03        0.15      1.03 o
  -6  -7   3       23.80       23.51      1.61 o
  -5  -7   3        4.61        5.39      0.98 o
  -4  -7   3        4.77        8.79      1.55 o
  -3  -7   3       12.59       11.37      0.56 o
  -1  -7   3        8.60       16.86      0.47 o
   0  -7   3       69.73       70.58      1.06 o
   2  -7   3      100.70       92.30      1.53 o
   3  -7   3       20.75       42.00      1.02 o
   4  -7   3        2.73        8.94      0.71 o
   5  -7   3       19.95       18.38      1.10 o
   6  -7   3        0.89        1.41      0.82 o
  -8  -6   3       28.80       33.95      2.61 o
  -7  -6   3       31.35       34.52      2.39 o
  -6  -6   3       60.83       65.17      3.02 o
  -5  -6   3       68.57       70.62      1.65 o
  -4  -6   3       42.48       57.08      1.71 o
  -3  -6   3        0.62        0.62      0.47 o
  -2  -6   3       40.58       52.53      1.64 o
  -1  -6   3        4.90        4.07      0.31 o
   0  -6   3       36.14       32.37      0.67 o
   1  -6   3      115.82      112.47      1.70 o
   2  -6   3       78.71       75.34      1.29 o
   3  -6   3        0.81        0.70      0.29 o
   4  -6   3        6.15        3.30      0.45 o
   5  -6   3       32.38       32.47      1.35 o
   6  -6   3        0.01       -0.11      0.64 o
   7  -6   3        0.12        0.84      0.78 o
  -8  -5   3        0.09        0.36      1.18 o
  -7  -5   3        4.16        3.40      1.16 o
  -6  -5   3        5.40        4.01      0.85 o
  -5  -5   3        8.11        8.14      0.59 o
  -4  -5   3        0.13        0.50      0.26 o
  -3  -5   3       36.29       34.57      0.78 o
  -2  -5   3       23.70       26.62      0.53 o
  -1  -5   3        1.23        1.33      0.16 o
   0  -5   3      139.58      139.85      1.76 o
   1  -5   3       11.66       16.42      0.44 o
   2  -5   3       63.13       59.84      1.04 o
   3  -5   3      154.22      137.89      2.02 o
   4  -5   3        3.89        2.88      0.44 o
   5  -5   3       14.08       12.66      1.28 o
   6  -5   3        0.19        1.23      0.82 o
   7  -5   3        1.24        2.83      1.09 o
  -8  -4   3        5.61        3.13      1.33 o
  -7  -4   3        9.79        9.19      1.10 o
  -6  -4   3        0.99        1.20      0.65 o
  -5  -4   3       16.65       14.85      0.72 o
  -4  -4   3       72.15       77.12      2.17 o
  -3  -4   3       28.95       25.33      0.71 o
  -2  -4   3       77.16       98.23      3.94 o
  -1  -4   3      364.98      437.88      8.91 o
   0  -4   3        4.14        8.31      0.25 o
   1  -4   3      944.44     1126.97     19.99 o
   2  -4   3      225.83      222.78      3.10 o
   3  -4   3       80.00       82.16      1.41 o
   4  -4   3       19.11       21.43      0.74 o
   5  -4   3        7.67        7.60      0.74 o
   6  -4   3        1.84        3.41      0.95 o
   7  -4   3       18.72       19.64      1.81 o
  -8  -3   3        0.20        0.23      1.04 o
  -7  -3   3        9.40       12.29      1.26 o
  -5  -3   3       14.96       22.00      1.03 o
  -4  -3   3      423.19      400.62      5.82 o
  -3  -3   3      437.26      437.77      6.23 o
  -2  -3   3       29.87       38.49      0.98 o
  -1  -3   3      302.15      370.08      4.77 o
   0  -3   3      202.41      222.90      2.92 o
   1  -3   3       90.69      106.01      1.46 o
   2  -3   3      731.11      764.72      9.84 o
   3  -3   3       47.47       52.03      1.25 o
   4  -3   3       49.34       42.50      1.02 o
   5  -3   3        1.50        0.32      0.44 o
   6  -3   3        0.27        0.15      0.62 o
   7  -3   3        0.42        0.27      0.90 o
   8  -3   3        2.66        4.88      1.29 o
  -8  -2   3        7.70       11.06      1.27 o
  -7  -2   3       39.02       37.00      1.86 o
  -6  -2   3       26.07       28.99      1.59 o
  -5  -2   3        0.05       -0.36      0.39 o
  -4  -2   3      643.24      618.76      9.43 o
  -3  -2   3      625.80      612.69      8.51 o
  -2  -2   3       79.58       73.53      1.10 o
  -1  -2   3      763.14      721.74      7.50 o
   0  -2   3        0.78       -0.01      0.09 o
   1  -2   3      356.51      346.31      4.27 o
   2  -2   3      538.95      541.36      7.04 o
   3  -2   3       54.62       58.96      1.15 o
   4  -2   3       52.74       49.74      1.10 o
   5  -2   3      135.95      130.78      3.11 o
   6  -2   3        1.73        0.22      0.63 o
   7  -2   3       30.26       27.13      1.69 o
   8  -2   3        1.25        1.61      1.55 o
  -8  -1   3        1.51        1.19      0.89 o
  -7  -1   3        0.04       -0.39      0.65 o
  -6  -1   3       16.46       13.25      1.07 o
  -5  -1   3        5.87        7.64      0.94 o
  -4  -1   3       12.54       13.71      0.47 o
  -3  -1   3      113.47      118.74      1.70 o
  -2  -1   3      164.75      151.78      2.14 o
  -1  -1   3      600.44      587.90      6.73 o
   0  -1   3      438.87      407.50      4.48 o
   1  -1   3     1008.26      957.64     10.36 o
   2  -1   3      342.46      323.26      4.31 o
   3  -1   3      160.18      161.69      2.35 o
   4  -1   3        2.20        1.63      0.42 o
   5  -1   3        1.36        1.45      0.47 o
   6  -1   3       13.24       17.83      1.24 o
   7  -1   3       25.71       28.05      1.67 o
   8  -1   3        0.05        1.66      0.84 o
  -8   0   3        0.89        0.17      0.80 o
  -7   0   3       51.21       55.74      2.23 o
  -6   0   3       16.86       19.01      1.24 o
  -5   0   3        0.02        0.84      0.34 o
  -4   0   3       20.19       34.31      1.79 o
  -3   0   3      188.64      192.39      3.36 o
  -2   0   3      394.28      427.86      5.00 o
  -1   0   3      536.60      521.01      5.99 o
   0   0   3      653.81      697.19      7.24 o
   2   0   3      453.41      504.15      6.17 o
   3   0   3       98.96      120.44      3.71 o
   4   0   3      178.53      175.21      2.59 o
   5   0   3       26.57       25.35      0.90 o
   6   0   3      122.01      109.80      3.28 o
   7   0   3        0.23        1.57      0.74 o
   8   0   3       13.83       13.44      1.63 o
  -8   1   3        9.46        8.60      1.42 o
  -7   1   3        1.35        4.83      0.89 o
  -6   1   3      102.30      100.50      3.03 o
  -5   1   3       21.94       21.21      0.81 o
  -4   1   3       99.18      101.39      1.77 o
  -3   1   3      292.29      310.68      4.19 o
  -2   1   3       19.02       14.67      0.38 o
  -1   1   3      549.05      517.68      6.56 o
   0   1   3        1.08        3.01      0.20 o
   1   1   3      346.99      331.05      4.04 o
   2   1   3       11.26       17.29      0.40 o
   3   1   3       76.02       84.30      1.35 o
   4   1   3      218.36      214.71      3.08 o
   5   1   3       47.01       53.65      1.21 o
   6   1   3       72.42       64.45      1.97 o
   7   1   3       24.33       23.17      1.29 o
   8   1   3       51.99       52.30      3.13 o
  -8   2   3        3.41        2.84      1.81 o
  -7   2   3       30.40       30.31      1.60 o
  -6   2   3       62.76       57.98      4.49 o
  -5   2   3        7.36        8.04      0.58 o
  -4   2   3        2.68        2.98      0.31 o
  -3   2   3      361.06      367.42      4.86 o
  -2   2   3        2.28        2.63      0.21 o
  -1   2   3      245.51      220.30      2.88 o
   0   2   3      568.35      506.62      5.73 o
   1   2   3       15.30       12.12      0.30 o
   2   2   3        0.05       -0.04      0.12 o
   3   2   3      338.68      334.10      4.21 o
   4   2   3       20.14       20.69      0.60 o
   5   2   3        0.71        1.40      0.33 o
   6   2   3        2.66        2.80      0.60 o
   7   2   3        0.93        0.97      0.60 o
   8   2   3       10.23       11.63      1.11 o
  -8   3   3       12.44        9.02      1.38 o
  -7   3   3       11.38       11.28      3.67 o
  -6   3   3      386.16      344.80      6.15 o
  -5   3   3      110.00      101.77      1.88 o
  -4   3   3       16.05       14.57      0.50 o
  -3   3   3      121.62      118.04      1.77 o
  -2   3   3       61.24       73.36      1.20 o
  -1   3   3      813.96      845.15     10.62 o
   0   3   3        0.75        1.65      0.13 o
   1   3   3       68.87      113.79      4.37 o
   2   3   3      347.94      358.09      4.67 o
   3   3   3       74.73       87.67      1.30 o
   4   3   3        3.75        8.46      0.39 o
   5   3   3      144.58      157.64      2.46 o
   6   3   3        4.22        2.22      0.50 o
   7   3   3        0.08        0.82      0.63 o
   8   3   3        0.13        0.40      0.93 o
  -7   4   3        3.41        6.03      1.09 o
  -6   4   3        0.19        2.43      0.67 o
  -5   4   3      119.29      117.48      2.10 o
  -4   4   3      111.85      118.66      1.77 o
  -3   4   3       61.69       58.93      1.03 o
  -2   4   3        7.25       15.64      1.91 o
  -1   4   3       38.62       45.52      2.02 o
   0   4   3       85.42      101.53      4.50 o
   1   4   3      444.49      476.41      6.01 o
   2   4   3        0.50       -0.04      0.13 o
   3   4   3        0.11       -0.11      0.16 o
   4   4   3      256.62      260.05      3.43 o
   5   4   3        4.16        1.34      0.32 o
   6   4   3       18.60       15.78      0.88 o
   7   4   3       15.94       19.30      1.42 o
   8   4   3        0.47        1.01      0.89 o
  -7   5   3        0.76        0.57      0.91 o
  -6   5   3        7.75        7.47      1.09 o
  -5   5   3        7.39        7.60      0.63 o
  -4   5   3      209.72      194.17      2.83 o
  -3   5   3       48.40       44.92      0.77 o
  -2   5   3       67.73       68.00      1.07 o
  -1   5   3       95.78       85.27      1.53 o
   0   5   3      360.57      363.11      9.23 o
   1   5   3     1280.71     1397.84     20.08 o
   2   5   3       79.36       87.65      1.14 o
   3   5   3        0.31       -0.05      0.21 o
   4   5   3      254.66      242.86      3.22 o
   5   5   3        1.13        0.52      0.38 o
   6   5   3       48.88       43.48      1.63 o
   7   5   3       25.26       28.98      2.40 o
   8   5   3        2.41        2.68      0.96 o
  -7   6   3        1.71        0.82      0.77 o
  -6   6   3        0.73        1.07      0.64 o
  -5   6   3       24.63       24.40      0.99 o
  -4   6   3       55.84       51.91      1.24 o
  -3   6   3       94.94       88.27      1.35 o
  -2   6   3       25.74       22.75      0.50 o
  -1   6   3      161.48      149.89      2.92 o
   0   6   3      290.31      317.82      8.21 o
   1   6   3      122.61      125.96      2.89 o
   2   6   3       24.40       21.78      0.54 o
   3   6   3        6.81        8.36      0.41 o
   4   6   3      222.50      212.44      2.85 o
   6   6   3        2.48       11.92      1.08 o
   7   6   3       33.41       36.16      1.84 o
   8   6   3        1.74        9.37      1.30 o
  -6   7   3        0.68        1.72      0.67 o
  -5   7   3        8.81        9.02      0.70 o
  -4   7   3       19.93       21.55      0.78 o
  -3   7   3      549.80      517.38      7.24 o
  -2   7   3       41.98       44.26      0.91 o
  -1   7   3      255.14      280.22      5.22 o
   0   7   3       68.22       94.77      2.88 o
   1   7   3        0.20        0.99      0.35 o
   2   7   3      118.67      132.33      2.66 o
   3   7   3       91.50      100.97      1.43 o
   4   7   3      230.94      212.09      3.04 o
   5   7   3       43.64       37.95      1.01 o
   6   7   3        4.57        3.08      0.53 o
   7   7   3       82.90       78.34      2.41 o
   8   7   3        1.83       -0.03      0.84 o
  -6   8   3        1.24        2.16      0.78 o
  -5   8   3        1.66        2.67      0.54 o
  -4   8   3        8.41        8.80      0.62 o
  -3   8   3        5.45        4.05      0.34 o
  -2   8   3      193.83      181.39      3.24 o
  -1   8   3        0.14       -0.15      0.25 o
   0   8   3       96.97       94.55      2.93 o
   1   8   3        9.95        9.44      0.75 o
   2   8   3       11.37       10.47      0.97 o
   3   8   3       87.11       80.55      1.49 o
   4   8   3       43.89       40.67      0.86 o
   5   8   3        8.62        5.89      0.52 o
   6   8   3        0.17       -0.43      0.43 o
   7   8   3        0.12        0.78      0.72 o
   8   8   3       11.14       10.00      1.25 o
  -5   9   3        2.20        1.67      0.52 o
  -4   9   3        0.08       -0.08      0.32 o
  -3   9   3       18.95       16.01      0.72 o
  -2   9   3        4.31        3.09      0.38 o
  -1   9   3       21.67       21.27      0.85 o
   0   9   3       42.59       42.49      2.80 o
   1   9   3        0.77        2.23      0.48 o
   2   9   3        5.46        5.33      0.44 o
   3   9   3       11.78        9.45      0.60 o
   4   9   3        1.94        0.89      0.36 o
   5   9   3        0.02       -0.34      0.34 o
   6   9   3        1.64        1.52      0.77 o
   7   9   3        5.98        6.21      0.89 o
  -5  10   3       22.85       22.07      1.32 o
  -4  10   3        6.49        7.04      0.53 o
  -3  10   3       10.27       11.25      0.65 o
  -2  10   3       67.53       60.64      1.38 o
  -1  10   3       31.47       26.90      1.01 o
   0  10   3       46.09       45.33      3.05 o
   1  10   3        9.09       12.63      1.68 o
   2  10   3       48.07       46.16      1.37 o
   3  10   3      110.81      108.53      2.12 o
   4  10   3        0.01        0.41      0.35 o
   5  10   3       47.01       51.52      1.30 o
   6  10   3       19.49       23.43      1.06 o
   7  10   3        5.29        6.68      1.06 o
  -4  11   3       21.70       28.09      1.29 o
  -3  11   3        2.83        9.19      0.63 o
  -2  11   3        0.52        2.63      0.85 o
  -1  11   3       19.88       16.74      0.83 o
   0  11   3       97.84       97.75      5.09 o
   1  11   3       11.78        8.97      1.59 o
   2  11   3       12.97       14.42      0.71 o
   3  11   3       11.61       11.50      0.84 o
   4  11   3       12.56       10.11      0.64 o
   5  11   3       43.30       41.41      1.31 o
   6  11   3        0.24       -0.14      0.51 o
  -3  12   3       18.88       16.80      0.86 o
  -2  12   3        0.87        1.25      0.37 o
  -1  12   3        0.02       -0.18      0.35 o
   0  12   3        0.25        1.16      0.98 o
   1  12   3       14.53       14.59      2.03 o
   2  12   3        0.88        1.49      0.36 o
   3  12   3       11.38       14.41      0.64 o
   4  12   3        3.73        4.46      0.50 o
   5  12   3        0.67        1.00      0.48 o
   6  12   3        2.00        3.77      1.07 o
  -2  13   3       12.87       14.28      0.73 o
  -1  13   3        0.17        0.08      0.57 o
   0  13   3        0.05        0.62      0.46 o
   1  13   3       13.70       11.60      1.99 o
   2  13   3        1.69        2.32      1.01 o
   3  13   3        0.47        0.60      0.49 o
   4  13   3       33.71       31.71      1.12 o
   0  14   3       19.35       22.20      2.74 o
   1  14   3       44.63       47.69      3.74 o
   2  14   3       15.51       19.94      0.92 o
   3  14   3        3.54        5.64      0.67 o
  -2 -13   4        4.49        4.77      0.55 o
  -1 -13   4        2.14        3.10      0.60 o
  -4 -12   4        1.23        1.59      0.74 o
  -3 -12   4        0.85        1.40      0.52 o
  -2 -12   4        6.59        5.52      0.54 o
  -1 -12   4       12.45       11.30      0.77 o
   0 -12   4        4.59        4.66      0.69 o
   1 -12   4        0.70        1.37      0.45 o
   2 -12   4        0.01       -0.19      0.66 o
  -5 -11   4       10.79        7.41      1.06 o
  -4 -11   4        2.26        2.05      0.91 o
  -3 -11   4        5.09        7.41      0.61 o
  -2 -11   4       32.11       30.78      0.86 o
  -1 -11   4       11.37       13.09      0.66 o
   0 -11   4        2.66        2.97      0.39 o
   1 -11   4        4.27        3.52      0.50 o
   2 -11   4        0.31        1.35      0.51 o
   3 -11   4        2.69        2.21      0.70 o
  -6 -10   4        3.95       13.79      1.66 o
  -5 -10   4        0.39        1.86      0.77 o
  -4 -10   4        2.79        2.66      0.55 o
  -3 -10   4        0.01        5.49      0.66 o
  -2 -10   4        2.59        5.11      0.45 o
  -1 -10   4        5.45        7.18      0.47 o
   0 -10   4        3.57        3.87      0.43 o
   1 -10   4        8.47       10.97      0.57 o
   2 -10   4       26.18       26.34      1.04 o
   3 -10   4        5.20        6.05      0.85 o
   4 -10   4        2.04        3.39      0.81 o
  -7  -9   4        0.79        0.11      1.05 o
  -6  -9   4        1.12        3.69      1.17 o
  -5  -9   4        4.97        4.82      1.08 o
  -4  -9   4        6.61        8.13      0.68 o
  -3  -9   4       17.33       15.77      0.73 o
  -2  -9   4        0.29        0.24      0.30 o
  -1  -9   4        5.85        6.41      0.39 o
   0  -9   4       15.98       13.97      0.58 o
   1  -9   4      134.05      124.70      2.16 o
   2  -9   4        0.26        0.21      0.33 o
   3  -9   4        0.02       -0.04      0.39 o
   4  -9   4       25.05       22.45      1.39 o
   5  -9   4        0.04        1.14      0.81 o
  -7  -8   4        0.85        1.52      1.03 o
  -6  -8   4        0.08        1.69      1.03 o
  -5  -8   4        1.30        1.38      0.68 o
  -4  -8   4       25.50       24.47      1.02 o
  -3  -8   4       52.87       49.09      1.24 o
  -2  -8   4       10.32       12.15      0.55 o
  -1  -8   4       21.13       21.30      0.64 o
   0  -8   4      104.20       93.13      1.66 o
   1  -8   4       86.44       81.44      1.48 o
   2  -8   4       13.23       10.63      0.58 o
   3  -8   4        5.94        7.69      0.56 o
   4  -8   4       33.13       31.02      1.31 o
   5  -8   4        3.81        4.58      1.07 o
  -7  -7   4        6.31        7.78      2.30 o
  -6  -7   4       13.62       12.62      1.54 o
  -5  -7   4       19.33       19.98      1.30 o
  -4  -7   4        0.89        2.59      0.49 o
  -3  -7   4        0.97        1.15      0.31 o
  -2  -7   4       34.80       56.30      0.99 o
  -1  -7   4       50.89       45.66      0.80 o
   0  -7   4       60.33       79.91      1.35 o
   1  -7   4       38.09       36.83      0.81 o
   2  -7   4       62.47       60.98      1.25 o
   3  -7   4       14.41       23.33      1.09 o
   4  -7   4        3.11        2.94      0.57 o
   5  -7   4       11.50       14.93      1.03 o
   6  -7   4       11.62        9.04      1.14 o
  -8  -6   4        0.00        3.29      1.40 o
  -7  -6   4       20.23       24.27      2.12 o
  -6  -6   4        0.03        0.30      0.89 o
  -5  -6   4        0.29        1.34      0.69 o
  -4  -6   4       26.75       43.09      1.08 o
  -3  -6   4        1.40        2.38      0.31 o
  -2  -6   4        0.12        0.91      0.21 o
  -1  -6   4       29.29       26.92      0.56 o
   0  -6   4        0.59        0.63      0.17 o
   1  -6   4       35.40       33.13      0.70 o
   2  -6   4       78.70       66.31      1.15 o
   3  -6   4        0.52       -0.04      0.26 o
   4  -6   4       11.31        6.37      0.67 o
   5  -6   4       31.02       27.75      1.31 o
   6  -6   4        3.07        4.66      0.95 o
  -8  -5   4       14.08       14.42      1.94 o
  -7  -5   4        4.37        3.39      1.18 o
  -6  -5   4       14.97       15.06      1.23 o
  -5  -5   4       54.37       47.54      1.60 o
  -4  -5   4       19.45       18.66      0.69 o
  -3  -5   4       27.12       28.34      0.73 o
  -2  -5   4       26.98       22.43      0.49 o
  -1  -5   4      288.32      259.98      3.31 o
   0  -5   4        4.05        5.80      0.26 o
   1  -5   4        8.84        7.53      0.38 o
   2  -5   4        0.90        1.54      0.24 o
   3  -5   4       25.86       22.49      0.72 o
   4  -5   4       79.14       57.36      1.42 o
   5  -5   4        1.02        1.22      0.87 o
   6  -5   4        7.32        8.67      1.25 o
   7  -5   4        3.59        3.19      1.75 o
  -8  -4   4        1.55        0.62      1.11 o
  -7  -4   4        0.07        0.16      0.72 o
  -6  -4   4       63.38       64.80      2.52 o
  -5  -4   4      113.34       93.81      2.44 o
  -4  -4   4        7.46        6.77      0.46 o
  -3  -4   4      162.49      148.19      2.63 o
  -2  -4   4      199.57      186.55      2.34 o
  -1  -4   4        5.80        9.21      0.58 o
   0  -4   4       99.17      121.98      2.20 o
   1  -4   4       59.51       60.05      0.93 o
   2  -4   4       36.49       33.12      0.75 o
   3  -4   4       64.20       64.59      1.30 o
   4  -4   4        1.27        4.66      0.47 o
   5  -4   4       45.23       43.14      1.55 o
   6  -4   4       10.83       10.19      1.29 o
   7  -4   4       10.87       11.77      1.82 o
  -8  -3   4        0.06        4.04      1.05 o
  -7  -3   4       13.53       14.58      1.29 o
  -6  -3   4       27.82       33.13      1.64 o
  -4  -3   4       25.03       30.41      0.94 o
  -3  -3   4      952.88      908.43     12.57 o
  -2  -3   4       95.34      163.90      2.36 o
  -1  -3   4       68.93      108.59      1.56 o
   0  -3   4      435.08      452.10      5.22 o
   1  -3   4      166.91      145.23      1.97 o
   2  -3   4      113.42      110.67      1.72 o
   3  -3   4        2.70        2.48      0.30 o
   4  -3   4        2.65        2.51      0.39 o
   5  -3   4        4.69        4.77      0.89 o
   6  -3   4        0.67        1.49      0.71 o
   7  -3   4        0.27        2.28      1.01 o
  -8  -2   4        0.49        0.44      0.80 o
  -7  -2   4       17.94       18.19      1.66 o
  -6  -2   4       13.86       12.42      1.09 o
  -5  -2   4       35.60       30.76      1.61 o
  -4  -2   4       22.92       23.78      0.81 o
  -3  -2   4       30.80       29.20      0.88 o
  -2  -2   4      515.79      522.82      6.85 o
  -1  -2   4     1050.99     1075.10     10.70 o
   0  -2   4       51.94       49.71      0.66 o
   1  -2   4      895.19      864.36      9.87 o
   2  -2   4      136.56      145.82      2.28 o
   3  -2   4        8.42        8.48      0.43 o
   4  -2   4       21.50       19.33      0.74 o
   5  -2   4      119.33      100.22      3.01 o
   6  -2   4       43.48       40.52      1.83 o
   7  -2   4        8.09        9.79      1.17 o
   8  -2   4       18.29       15.74      1.78 o
  -8  -1   4       26.09       25.23      1.74 o
  -7  -1   4        1.86        1.65      0.74 o
  -6  -1   4        1.39        2.76      0.71 o
  -5  -1   4       51.53       47.74      1.78 o
  -4  -1   4        0.98        1.16      0.23 o
  -3  -1   4        8.15        8.25      0.50 o
  -2  -1   4      378.78      383.12      4.79 o
  -1  -1   4       83.98       85.42      1.22 o
   0  -1   4        0.60        1.03      0.13 o
   1  -1   4       95.28       80.46      1.11 o
   2  -1   4       50.37       52.56      0.88 o
   3  -1   4      361.87      367.02      4.97 o
   4  -1   4       34.74       40.01      1.05 o
   5  -1   4      316.00      293.43      6.91 o
   6  -1   4       79.46       76.91      2.63 o
   7  -1   4        2.36        8.12      1.05 o
   8  -1   4       23.85       30.89      1.92 o
  -8   0   4        4.63        5.47      1.07 o
  -7   0   4       15.56       18.50      1.39 o
  -6   0   4       18.37       18.18      1.23 o
  -5   0   4       11.05       10.19      0.76 o
  -4   0   4       65.11       70.33      1.62 o
  -3   0   4       10.97        8.74      0.35 o
  -2   0   4       38.76       39.13      0.61 o
   0   0   4      113.79      122.10      1.41 o
   1   0   4      444.67      440.65      4.89 o
   2   0   4       13.82       19.42      0.47 o
   3   0   4        2.37        2.15      0.23 o
   4   0   4       52.50       59.58      1.47 o
   5   0   4       14.60        9.50      0.87 o
   6   0   4        8.09       10.46      1.02 o
   7   0   4        2.66        3.28      0.83 o
   8   0   4        7.65        7.23      1.12 o
  -8   1   4       35.27       40.54      3.19 o
  -7   1   4       52.61       51.65      1.80 o
  -6   1   4        3.18        9.52      0.95 o
  -5   1   4       19.09       20.40      1.85 o
  -4   1   4       20.03       20.83      0.68 o
  -3   1   4      217.62      229.87      3.16 o
  -2   1   4       68.97       74.04      1.15 o
  -1   1   4      326.06      317.87      3.70 o
   0   1   4      174.33      167.87      2.15 o
   1   1   4      173.02      171.72      2.21 o
   2   1   4      258.35      280.05      3.54 o
   3   1   4        0.75        0.33      0.19 o
   4   1   4       29.69       33.73      0.92 o
   5   1   4        4.42        5.01      0.62 o
   6   1   4       22.29       19.26      1.28 o
   7   1   4        2.29        2.13      0.75 o
   8   1   4       20.10       19.21      1.55 o
  -8   2   4       32.38       27.52      1.99 o
  -7   2   4        3.18        2.66      0.89 o
  -6   2   4        0.57        0.27      0.49 o
  -5   2   4      159.79      156.31      2.61 o
  -4   2   4       34.34       29.51      0.73 o
  -3   2   4        1.57        1.39      0.24 o
  -2   2   4       13.05       14.27      0.40 o
  -1   2   4        8.64       13.49      0.33 o
   0   2   4        7.38        5.90      0.22 o
   1   2   4       32.84       36.34      0.60 o
   2   2   4       50.82       55.45      0.88 o
   3   2   4        4.08        3.53      0.28 o
   4   2   4        6.05        7.46      0.46 o
   5   2   4       38.50       37.23      1.32 o
   6   2   4       10.72       11.22      1.11 o
   7   2   4        9.00        8.13      1.05 o
   8   2   4       20.47       25.02      1.73 o
  -8   3   4       10.46        9.26      1.65 o
  -7   3   4        0.66        0.07      0.61 o
  -6   3   4       17.50       17.67      1.01 o
  -5   3   4        0.07       -0.14      0.31 o
  -4   3   4       22.32       20.85      0.66 o
  -3   3   4       59.36       66.30      1.14 o
  -2   3   4        0.02        0.13      0.15 o
  -1   3   4      139.09      141.15      1.82 o
   0   3   4      241.74      250.09      3.27 o
   1   3   4      774.13      809.78      9.67 o
   2   3   4       19.32       28.41      0.60 o
   5   3   4       34.44       35.00      0.96 o
   6   3   4       91.99       86.21      2.12 o
   7   3   4       33.70       33.87      2.18 o
   8   3   4        4.60        5.08      1.40 o
  -7   4   4        0.01        3.68      0.95 o
  -6   4   4       17.48       19.87      1.05 o
  -5   4   4        9.37       10.92      0.63 o
  -4   4   4       10.82       14.14      0.53 o
  -3   4   4        1.36        8.99      1.11 o
  -2   4   4        1.53        3.27      0.68 o
  -1   4   4     1694.84     1780.40     20.96 o
   0   4   4        9.72       10.72      0.30 o
   1   4   4      989.00     1010.67     12.00 o
   2   4   4      469.64      471.28      5.74 o
   3   4   4      423.35      414.51      5.85 o
   4   4   4      171.63      174.74      2.43 o
   5   4   4        2.08        1.86      0.44 o
   6   4   4      107.83       98.18      2.32 o
   7   4   4        0.00       -0.12      0.73 o
   8   4   4       23.83       26.68      1.81 o
  -7   5   4        1.69        2.22      0.87 o
  -6   5   4       33.59       29.98      1.47 o
  -5   5   4       11.04       12.05      0.65 o
  -4   5   4       10.81       12.25      0.54 o
  -3   5   4        0.32       -0.18      0.18 o
  -2   5   4       61.52       61.54      1.00 o
  -1   5   4       36.00       38.44      0.70 o
   0   5   4       54.29       63.88      1.21 o
   1   5   4       17.76       16.81      0.44 o
   2   5   4       63.00       66.58      0.96 o
   3   5   4      682.99      682.96      8.79 o
   4   5   4        5.88        6.80      0.37 o
   5   5   4       56.74       56.95      1.18 o
   6   5   4      147.32      140.99      3.87 o
   7   5   4       12.93       13.03      1.27 o
   8   5   4       49.96       49.40      2.35 o
  -7   6   4        0.48        0.79      1.47 o
  -6   6   4       13.46       12.04      1.08 o
  -5   6   4        4.49        3.65      0.54 o
  -4   6   4       68.24       63.59      1.70 o
  -3   6   4       32.30       31.17      0.76 o
  -2   6   4        5.17        4.29      0.25 o
  -1   6   4       25.83       29.34      0.83 o
   0   6   4       21.59       22.32      1.46 o
   1   6   4       20.80       22.15      1.27 o
   2   6   4        3.56        1.69      0.22 o
   3   6   4       17.09       15.37      0.45 o
   4   6   4        6.72        4.15      0.33 o
   5   6   4       86.45       82.73      1.64 o
   6   6   4       31.79       29.53      1.32 o
   7   6   4       23.34       32.87      1.93 o
   8   6   4       35.05       38.17      2.10 o
  -6   7   4        4.10        6.79      0.92 o
  -5   7   4       11.61       13.23      0.81 o
  -4   7   4        7.48       11.57      0.61 o
  -3   7   4       32.60       28.85      0.75 o
  -2   7   4       34.37       37.81      0.74 o
  -1   7   4      151.46      175.04      4.81 o
   0   7   4       11.18       12.74      1.08 o
   1   7   4       93.48       95.31      2.30 o
   2   7   4       20.26       23.78      1.42 o
   3   7   4        5.00        6.87      1.00 o
   4   7   4        1.60        7.08      1.24 o
   5   7   4        7.02       10.58      0.79 o
   6   7   4        0.02       -0.06      0.41 o
   7   7   4        9.10        9.95      1.00 o
   8   7   4        0.69        2.80      1.00 o
  -6   8   4        3.53        5.61      0.89 o
  -5   8   4       13.06       12.22      0.79 o
  -4   8   4       10.98        7.70      0.55 o
  -3   8   4        3.37        2.06      0.30 o
  -2   8   4       49.01       45.78      1.09 o
  -1   8   4      127.34      110.85      2.66 o
   0   8   4        2.74        4.62      0.61 o
   1   8   4      119.26      122.14      3.67 o
   2   8   4      134.39      132.80      2.65 o
   3   8   4        1.98        0.44      0.26 o
   4   8   4       37.87       31.69      0.75 o
   5   8   4       52.16       47.70      1.17 o
   6   8   4       19.38       18.67      0.91 o
   7   8   4       12.09       13.64      1.06 o
   8   8   4       17.88       17.82      1.84 o
  -5   9   4        1.40        0.55      0.79 o
  -4   9   4        1.19        1.32      0.37 o
  -3   9   4        0.32        0.35      0.33 o
  -2   9   4       88.61       78.97      2.02 o
  -1   9   4       92.95       81.76      2.11 o
   0   9   4       16.19       11.58      1.58 o
   1   9   4       52.06       61.13      3.47 o
   2   9   4      119.23      104.00      2.95 o
   3   9   4       70.86       62.24      1.33 o
   4   9   4       24.91       25.55      0.65 o
   5   9   4        6.10        5.70      0.49 o
   6   9   4        0.11       -0.14      0.42 o
   7   9   4        4.01        6.07      0.85 o
  -5  10   4        4.80        6.13      0.83 o
  -4  10   4       15.32       14.71      0.84 o
  -3  10   4        0.10        0.16      0.36 o
  -2  10   4        1.38        1.74      0.33 o
  -1  10   4       12.82       11.91      0.68 o
   0  10   4       65.00       70.07      3.97 o
   1  10   4        0.24       -0.21      0.83 o
   2  10   4      135.58      137.85      3.25 o
   3  10   4       45.66       43.69      1.14 o
   4  10   4       15.30       17.19      0.81 o
   5  10   4        2.62        2.13      0.43 o
   6  10   4        1.24        2.62      0.59 o
   7  10   4       35.16       37.42      1.89 o
  -4  11   4        1.67        2.18      0.55 o
  -3  11   4        0.69        2.60      0.44 o
  -2  11   4        0.07       -0.03      0.30 o
  -1  11   4       18.39       16.64      1.01 o
   0  11   4        0.99       -0.23      0.91 o
   1  11   4        0.10       -0.48      0.82 o
   2  11   4       11.96        9.28      0.57 o
   3  11   4       21.04       22.52      1.25 o
   4  11   4       34.65       32.70      1.10 o
   5  11   4        1.48        1.33      0.50 o
   6  11   4        0.80        0.19      0.67 o
  -3  12   4        2.75        2.64      0.54 o
  -2  12   4        1.77        1.37      0.36 o
  -1  12   4        3.90        2.60      0.44 o
   0  12   4        8.40       10.18      1.84 o
   1  12   4        0.68        0.71      0.93 o
   2  12   4        1.20        0.87      0.47 o
   3  12   4        0.65        1.28      0.49 o
   4  12   4        0.91        1.23      0.43 o
   5  12   4       17.91       17.08      0.94 o
  -2  13   4        0.63       -0.01      0.51 o
  -1  13   4        0.44        0.30      0.40 o
   0  13   4       14.46       19.31      2.52 o
   1  13   4        2.75        1.86      1.30 o
   2  13   4        8.23        8.02      1.85 o
   3  13   4        1.72        2.40      0.55 o
   4  13   4       13.97       18.76      0.88 o
   1  14   4        4.40        6.29      1.80 o
  -3 -12   5        3.12        1.46      0.77 o
  -2 -12   5        8.34        9.62      0.90 o
  -1 -12   5        5.66        5.68      0.71 o
   0 -12   5        1.41        0.06      0.43 o
   1 -12   5        0.01        0.23      0.63 o
  -5 -11   5        5.96        7.15      1.08 o
  -4 -11   5        5.13        6.33      0.95 o
  -3 -11   5        4.48        7.49      0.96 o
  -2 -11   5       52.26       52.75      1.28 o
  -1 -11   5       14.12       16.51      0.84 o
   0 -11   5       16.01       14.36      0.81 o
   1 -11   5        0.03       -0.02      0.41 o
   2 -11   5        7.71        7.97      0.91 o
  -6 -10   5        3.29        3.94      1.22 o
  -5 -10   5        4.92        6.06      0.97 o
  -4 -10   5        4.25        5.52      0.90 o
  -3 -10   5        0.08        1.81      0.52 o
  -2 -10   5       24.96       25.62      1.05 o
  -1 -10   5        7.57        8.86      0.54 o
   0 -10   5        5.28        6.98      0.60 o
   1 -10   5        0.04        1.66      0.48 o
   2 -10   5        4.41        3.52      0.86 o
   3 -10   5       21.43       24.23      1.45 o
   4 -10   5        0.20       -0.50      1.37 o
  -6  -9   5        0.06        1.73      1.08 o
  -5  -9   5        0.01        0.53      0.79 o
  -4  -9   5        0.21        0.28      0.60 o
  -3  -9   5        0.61        0.76      0.46 o
  -2  -9   5       30.33       26.07      0.78 o
  -1  -9   5        0.95        0.80      0.32 o
   0  -9   5        0.36        0.26      0.30 o
   1  -9   5       48.08       43.69      1.28 o
   2  -9   5        0.04        0.21      0.38 o
   3  -9   5        5.01        8.08      0.92 o
   4  -9   5       13.88       18.83      1.33 o
  -7  -8   5        4.10        2.93      1.24 o
  -6  -8   5        2.40        2.66      1.15 o
  -5  -8   5        7.45        5.94      0.91 o
  -4  -8   5        7.00        6.18      0.84 o
  -3  -8   5        6.26        5.99      0.61 o
  -2  -8   5        0.50        0.51      0.30 o
  -1  -8   5       89.53       81.86      1.56 o
   0  -8   5        2.75        2.81      0.37 o
   1  -8   5       42.46       38.33      0.83 o
   2  -8   5        0.61        0.60      0.33 o
   3  -8   5       13.69       13.28      1.02 o
   4  -8   5       10.18        8.83      0.98 o
   5  -8   5       13.65       19.64      1.77 o
  -7  -7   5        9.61        9.53      3.74 o
  -6  -7   5        0.36        1.23      0.96 o
  -5  -7   5        4.39        4.29      0.83 o
  -4  -7   5       23.75       28.71      1.43 o
  -3  -7   5       12.33       11.22      0.59 o
  -2  -7   5       19.33       20.33      0.55 o
  -1  -7   5       11.42        9.90      0.41 o
   0  -7   5       69.90       70.21      1.37 o
   1  -7   5       71.17       82.64      1.36 o
   2  -7   5        1.02        5.77      0.44 o
   3  -7   5       29.98       28.95      0.96 o
   4  -7   5        5.57       10.32      0.84 o
   5  -7   5        0.19        0.36      0.72 o
   6  -7   5        4.13        1.99      1.05 o
  -7  -6   5       21.71       23.67      3.76 o
  -6  -6   5        0.00        0.23      0.88 o
  -5  -6   5        0.71        2.32      0.59 o
  -4  -6   5       69.76       81.81      1.80 o
  -3  -6   5       28.66       32.47      1.18 o
  -2  -6   5        0.32        1.10      0.31 o
  -1  -6   5       42.40       47.09      1.42 o
   0  -6   5       34.03       34.64      0.68 o
   1  -6   5        5.52        6.90      0.35 o
   2  -6   5       18.56       18.00      0.61 o
   3  -6   5        1.65        0.84      0.37 o
   4  -6   5        0.01        0.22      0.44 o
   5  -6   5       19.46       21.96      2.93 o
   6  -6   5       11.42       13.26      1.27 o
  -8  -5   5        3.22        0.08      1.20 o
  -7  -5   5        4.21        3.17      1.21 o
  -6  -5   5        0.42        0.90      0.69 o
  -5  -5   5       20.95       19.54      1.28 o
  -4  -5   5      227.01      207.44      3.62 o
  -3  -5   5        0.74        0.66      0.28 o
  -2  -5   5       50.20       54.44      0.96 o
  -1  -5   5      138.70      120.63      1.73 o
   0  -5   5       18.86       18.86      0.48 o
   1  -5   5      347.27      330.15      3.81 o
   2  -5   5       20.73       19.46      0.58 o
   3  -5   5       16.96       15.98      0.71 o
   4  -5   5        1.67        1.43      0.51 o
   5  -5   5        4.63        7.27      1.10 o
   6  -5   5        4.70        3.41      1.01 o
   7  -5   5       36.15       44.35      6.04 o
  -8  -4   5        0.02       -1.46      1.46 o
  -7  -4   5       11.30       10.51      1.22 o
  -6  -4   5       36.24       32.81      1.69 o
  -5  -4   5       42.24       39.24      1.73 o
  -4  -4   5      160.83      153.01      2.80 o
  -3  -4   5       15.27       14.11      0.62 o
  -2  -4   5       83.47       99.61      1.55 o
  -1  -4   5       87.13       80.63      2.69 o
   0  -4   5      187.41      199.26      2.49 o
   1  -4   5      372.57      378.90      4.30 o
   2  -4   5      125.93      125.81      2.10 o
   3  -4   5       63.62       69.36      1.42 o
   4  -4   5       46.02       51.01      1.64 o
   5  -4   5        4.65        9.78      1.00 o
   6  -4   5        3.21        1.35      0.98 o
   7  -4   5       14.30       21.15      1.93 o
  -8  -3   5        0.77        4.55      1.04 o
  -7  -3   5       10.88       11.55      1.23 o
  -6  -3   5        6.93       25.20      1.99 o
  -4  -3   5      385.67      364.71      6.40 o
  -3  -3   5       27.48       26.87      1.12 o
  -2  -3   5      122.10      160.70      2.52 o
  -1  -3   5       88.24      130.52      2.63 o
   0  -3   5      173.04      161.35      2.15 o
   1  -3   5      227.25      199.25      2.65 o
   2  -3   5       14.38       13.38      0.57 o
   3  -3   5      202.51      193.30      3.06 o
   4  -3   5       17.95       19.18      0.98 o
   5  -3   5        9.11        9.55      0.97 o
   6  -3   5       23.71       21.24      1.47 o
   7  -3   5        3.83        3.10      1.18 o
  -8  -2   5        0.27        2.86      0.96 o
  -7  -2   5        6.92        7.93      1.69 o
  -6  -2   5       46.36       44.34      1.91 o
  -5  -2   5        0.00        0.33      0.52 o
  -4  -2   5      215.73      219.78      3.72 o
  -3  -2   5        8.30       12.54      0.54 o
  -2  -2   5        0.63        0.22      0.15 o
  -1  -2   5      859.26      875.44     10.52 o
   0  -2   5      416.30      385.49      4.57 o
   1  -2   5       14.09       14.42      0.40 o
   2  -2   5        0.43        0.47      0.18 o
   3  -2   5      220.89      221.31      3.41 o
   4  -2   5       58.80       57.07      1.53 o
   5  -2   5       39.68       33.79      1.60 o
   6  -2   5        9.74        9.07      1.91 o
   7  -2   5        3.14        3.59      0.94 o
   8  -2   5        3.01        1.73      1.37 o
  -8  -1   5       10.27       12.53      1.38 o
  -7  -1   5        2.81        0.90      0.73 o
  -6  -1   5        0.91        0.28      0.61 o
  -5  -1   5       13.52       12.55      0.99 o
  -4  -1   5       69.13       69.88      1.52 o
  -3  -1   5       71.99       71.24      1.44 o
  -2  -1   5       38.18       46.98      0.95 o
  -1  -1   5      403.73      400.99      5.31 o
   0  -1   5       58.14       73.69      1.00 o
   1  -1   5       27.69       31.47      0.58 o
   2  -1   5       48.60       56.18      0.95 o
   3  -1   5        1.48        1.30      0.26 o
   4  -1   5       20.20       20.68      1.62 o
   5  -1   5       18.99       16.03      1.12 o
   6  -1   5       17.00       17.70      1.30 o
   7  -1   5       17.12       18.07      1.42 o
   8  -1   5        1.41        5.49      1.11 o
  -8   0   5       33.90       36.41      2.38 o
  -7   0   5        3.57        3.65      0.87 o
  -6   0   5        2.07        2.40      0.70 o
  -5   0   5       36.05       42.05      2.12 o
  -4   0   5        0.11        0.01      0.20 o
  -3   0   5       76.07       71.10      1.27 o
  -2   0   5      165.85      203.47      3.05 o
  -1   0   5      131.48      130.38      1.78 o
   0   0   5     2160.67     2559.51     27.46 o
   2   0   5      232.64      248.37      3.65 o
   3   0   5        0.01        3.04      0.65 o
   4   0   5        0.83        0.55      0.26 o
   5   0   5      115.92      102.05      3.01 o
   6   0   5       49.57       44.61      2.50 o
   7   0   5       11.67       13.31      1.28 o
   8   0   5        0.29        0.54      0.76 o
  -8   1   5       28.62       30.74      3.83 o
  -7   1   5       11.42       11.95      1.05 o
  -6   1   5       10.91       12.32      0.96 o
  -5   1   5       71.87       69.69      1.68 o
  -4   1   5       82.39       84.24      1.54 o
  -3   1   5       50.94       46.10      0.97 o
  -2   1   5        0.11        0.30      0.18 o
  -1   1   5       42.80       40.16      0.70 o
   0   1   5       22.61       23.33      0.67 o
   1   1   5        0.12       -0.04      0.14 o
   2   1   5      271.76      288.09      3.89 o
   3   1   5       27.05       37.46      0.86 o
   4   1   5      135.15      136.03      2.48 o
   5   1   5        6.09        6.12      0.65 o
   6   1   5       44.82       43.68      1.87 o
   7   1   5        1.58        1.96      1.04 o
   8   1   5        6.57        4.98      1.06 o
  -8   2   5        2.58        3.02      1.54 o
  -7   2   5        2.27        1.09      0.65 o
  -6   2   5       56.62       53.05      1.71 o
  -5   2   5       62.69       55.33      1.75 o
  -4   2   5        0.01       -0.07      0.23 o
  -3   2   5       48.37       51.41      1.16 o
  -2   2   5      711.66      718.35      9.16 o
  -1   2   5        0.02        0.38      0.16 o
   0   2   5      457.22      461.18      5.63 o
   1   2   5      206.92      211.92      2.72 o
   2   2   5      181.28      189.59      2.65 o
   3   2   5       42.65       55.01      1.36 o
   4   2   5       47.14       45.62      1.04 o
   5   2   5      100.19       87.23      2.28 o
   6   2   5        8.30        9.87      0.99 o
   7   2   5      115.63      111.77      3.52 o
   8   2   5        0.05        0.45      0.95 o
  -7   3   5       12.62       12.19      1.09 o
  -6   3   5       43.64       39.19      1.63 o
  -5   3   5        0.22        0.33      0.37 o
  -4   3   5        0.81        2.21      0.34 o
  -3   3   5       24.65       24.09      0.61 o
  -2   3   5        7.67        7.35      0.39 o
  -1   3   5       10.41        8.54      0.43 o
   0   3   5       59.54      115.52      3.87 o
   1   3   5      283.95      288.47      3.83 o
   2   3   5      448.25      483.91      6.30 o
   4   3   5       20.90       27.71      0.73 o
   5   3   5      134.06      128.07      2.44 o
   6   3   5       60.98       57.35      2.16 o
   7   3   5       41.44       42.94      1.99 o
   8   3   5       41.15       42.99      3.39 o
  -7   4   5        2.90        3.53      0.95 o
  -6   4   5        1.85        3.40      0.98 o
  -5   4   5       40.63       43.64      1.31 o
  -4   4   5       16.15       14.95      0.60 o
  -3   4   5        6.36       13.63      0.76 o
  -2   4   5        2.29        2.81      0.48 o
  -1   4   5        2.12        3.93      0.37 o
   0   4   5      192.45      223.59      2.79 o
   1   4   5      171.00      159.59      1.96 o
   2   4   5       61.67       64.39      1.28 o
   3   4   5        0.08       -0.19      0.19 o
   4   4   5        4.27        4.17      0.36 o
   5   4   5      336.57      316.08      5.17 o
   6   4   5        4.51        3.61      0.64 o
   7   4   5        4.42        2.68      1.32 o
   8   4   5       12.12       13.81      1.73 o
  -7   5   5        4.92        6.29      1.15 o
  -6   5   5        0.10       -0.38      0.62 o
  -5   5   5        0.14       -0.13      0.34 o
  -4   5   5       13.72       11.34      0.58 o
  -3   5   5        8.33        8.78      0.40 o
  -2   5   5       17.99       21.90      0.52 o
  -1   5   5        8.89       15.26      0.38 o
   0   5   5       43.63       41.92      0.75 o
   1   5   5      107.15      116.09      1.45 o
   2   5   5        3.06        4.90      0.24 o
   3   5   5      178.55      186.11      2.63 o
   4   5   5       18.23       14.92      0.53 o
   5   5   5        2.62        3.02      0.41 o
   6   5   5       49.38       50.29      1.98 o
   7   5   5        4.27        4.89      1.11 o
   8   5   5       31.20       33.59      2.44 o
  -7   6   5        1.32       -0.46      1.18 o
  -6   6   5        5.64        5.55      0.88 o
  -5   6   5        0.09       -0.09      0.41 o
  -4   6   5       30.12       28.61      0.82 o
  -3   6   5       78.34       71.65      1.36 o
  -2   6   5       36.69       35.75      0.70 o
  -1   6   5       60.41       60.28      1.09 o
   0   6   5      171.45      181.77      3.50 o
   1   6   5       79.24       80.79      1.57 o
   2   6   5      110.45      102.54      1.48 o
   3   6   5      118.22      115.72      1.73 o
   4   6   5      162.52      147.27      2.23 o
   5   6   5       11.63       16.60      0.82 o
   6   6   5       25.23       31.83      1.67 o
   7   6   5        5.91       10.09      1.57 o
   8   6   5       42.37       42.81      2.63 o
  -6   7   5       15.36       12.68      1.10 o
  -5   7   5        3.01        3.20      0.55 o
  -4   7   5       79.96       73.48      2.08 o
  -3   7   5      199.34      187.02      2.87 o
  -2   7   5       13.36       25.03      0.65 o
  -1   7   5       86.00       82.99      2.10 o
   0   7   5       52.50       59.54      1.54 o
   1   7   5       59.05       54.63      1.29 o
   2   7   5      253.45      260.98      5.71 o
   3   7   5       19.48       14.05      0.46 o
   4   7   5      196.81      178.62      2.80 o
   5   7   5      119.63      112.38      2.21 o
   6   7   5        2.16        1.53      0.58 o
   7   7   5        1.59        1.45      1.08 o
   8   7   5        0.75        0.74      1.02 o
  -6   8   5        2.84        2.16      0.77 o
  -5   8   5        2.72        2.84      0.55 o
  -4   8   5        0.65        0.24      0.35 o
  -3   8   5       25.21       25.49      0.88 o
  -2   8   5       19.09       18.93      0.67 o
  -1   8   5       18.74       18.07      0.77 o
   0   8   5       43.68       36.58      1.07 o
   1   8   5      128.94      115.88      2.93 o
   2   8   5       18.93       19.34      0.78 o
   3   8   5        6.58        4.82      0.38 o
   4   8   5       15.47       15.16      0.56 o
   5   8   5       83.22       81.44      1.74 o
   6   8   5       41.88       40.53      1.34 o
   7   8   5        9.11        9.37      1.08 o
  -5   9   5        0.04       -0.55      0.69 o
  -4   9   5        4.29        4.86      0.49 o
  -3   9   5        7.94        8.97      0.58 o
  -2   9   5        8.19        6.92      0.45 o
  -1   9   5       23.88       21.54      0.86 o
   0   9   5      200.96      181.43      7.70 o
   1   9   5       29.17       36.00      2.70 o
   2   9   5      103.73       88.53      2.61 o
   3   9   5      175.07      144.62      2.66 o
   4   9   5        3.31        5.25      0.36 o
   5   9   5       12.04       14.37      0.70 o
   6   9   5        0.65        1.44      0.61 o
   7   9   5        0.26       -0.46      0.71 o
  -4  10   5        2.22        2.42      0.54 o
  -3  10   5        6.49        6.59      0.56 o
  -2  10   5        0.01        0.14      0.30 o
  -1  10   5        2.59        1.90      0.55 o
   0  10   5       51.36       49.08      3.27 o
   1  10   5        0.25        4.11      1.20 o
   2  10   5        0.27        0.15      0.56 o
   3  10   5       45.49       41.56      1.09 o
   4  10   5       67.66       70.07      1.60 o
   5  10   5       18.12       15.70      0.76 o
   6  10   5        7.18        6.28      0.75 o
   7  10   5       11.45       12.85      1.57 o
  -4  11   5        1.54        5.13      0.68 o
  -3  11   5        0.01        0.85      0.43 o
  -2  11   5        6.07        7.33      0.56 o
  -1  11   5        1.48        1.51      0.83 o
   0  11   5        7.41        7.16      1.60 o
   1  11   5        1.85        2.44      1.11 o
   2  11   5        0.25        0.07      0.32 o
   3  11   5        0.63        0.40      0.40 o
   4  11   5        1.19        0.15      0.42 o
   5  11   5        0.44        0.96      0.49 o
   6  11   5        0.49        0.61      0.53 o
  -3  12   5       21.11       23.89      1.16 o
  -2  12   5        1.27        1.15      0.45 o
  -1  12   5        0.03       -0.11      0.32 o
   0  12   5        0.43        1.01      1.14 o
   1  12   5       10.22        7.27      1.64 o
   3  12   5       16.82       15.42      1.85 o
   4  12   5        0.20       -0.26      0.41 o
   5  12   5        1.05        0.96      0.52 o
  -1  13   5       11.23       14.05      1.19 o
   0  13   5        1.26        2.23      1.36 o
   1  13   5        3.98        3.99      1.57 o
   3  13   5       11.27        9.38      0.75 o
   4  13   5        0.05        0.79      0.53 o
  -2 -12   6        2.30        1.84      0.87 o
  -1 -12   6        5.18        6.86      1.09 o
   0 -12   6        1.37        1.53      0.76 o
  -4 -11   6        1.16        0.14      0.75 o
  -3 -11   6        1.20        1.05      0.74 o
  -2 -11   6        0.27        1.03      0.87 o
  -1 -11   6        4.18        4.37      0.84 o
   0 -11   6        5.37        5.57      0.76 o
   1 -11   6        1.81        1.33      0.60 o
   2 -11   6        5.81        6.68      0.92 o
  -5 -10   6        0.26        8.45      2.20 o
  -4 -10   6        4.92        6.40      0.97 o
  -3 -10   6        5.29        9.07      1.02 o
  -2 -10   6       49.08       48.43      1.94 o
  -1 -10   6        0.17        1.07      0.42 o
   0 -10   6        4.99        7.30      0.78 o
   1 -10   6        0.20        0.83      0.55 o
   2 -10   6       18.08       16.51      1.21 o
   3 -10   6        7.76        8.02      1.02 o
  -6  -9   6        0.00        1.57      1.26 o
  -5  -9   6        2.78        2.60      1.48 o
  -4  -9   6        1.77        1.12      0.67 o
  -3  -9   6        6.01        6.26      0.89 o
  -2  -9   6        2.70        2.60      0.42 o
  -1  -9   6        6.93        8.26      0.60 o
   0  -9   6       76.17       70.86      1.60 o
   1  -9   6        9.95        9.86      0.78 o
   2  -9   6        4.64        5.78      0.81 o
   3  -9   6       15.23       15.34      1.18 o
   4  -9   6        4.15        4.72      1.06 o
  -6  -8   6        2.32        1.94      1.11 o
  -5  -8   6       24.29       19.90      1.80 o
  -4  -8   6        0.18       -0.56      0.56 o
  -3  -8   6       25.53       23.75      1.36 o
  -2  -8   6       51.38       51.82      1.14 o
  -1  -8   6        2.06        1.25      0.38 o
   0  -8   6       31.32       28.74      0.92 o
   1  -8   6        9.88        9.06      0.65 o
   2  -8   6        0.19        0.05      0.47 o
   3  -8   6        0.95        1.61      0.63 o
   4  -8   6        0.53       -0.78      0.78 o
   5  -8   6        1.31        1.27      0.91 o
  -7  -7   6       10.88       13.67      1.83 o
  -6  -7   6        9.03        6.77      1.38 o
  -5  -7   6       19.63       16.36      1.63 o
  -4  -7   6        0.48        1.65      0.65 o
  -3  -7   6        4.84        6.30      0.69 o
  -2  -7   6       54.73       54.90      1.08 o
  -1  -7   6       30.13       31.16      0.87 o
   0  -7   6       24.41       25.17      0.79 o
   2  -7   6       13.11       14.27      0.86 o
   3  -7   6        0.65       10.82      0.82 o
   4  -7   6       16.76       27.22      1.50 o
   5  -7   6       17.43       19.92      1.45 o
  -7  -6   6       41.26       45.68      2.86 o
  -6  -6   6        7.49        7.72      1.41 o
  -5  -6   6        3.23        3.33      1.00 o
  -4  -6   6        0.58        0.48      0.49 o
  -3  -6   6       14.48       19.34      3.21 o
  -2  -6   6      103.54       95.52      1.62 o
  -1  -6   6        0.01        0.12      0.24 o
   0  -6   6        0.61        1.09      0.26 o
   1  -6   6       19.05       19.67      0.61 o
   2  -6   6       23.94       22.32      0.76 o
   3  -6   6       21.35       24.33      1.10 o
   4  -6   6       11.19       16.24      1.17 o
   5  -6   6       21.70       20.01      2.52 o
   6  -6   6        5.78        7.94      1.14 o
  -7  -5   6       15.17       13.88      1.79 o
  -6  -5   6        0.39       -0.21      0.96 o
  -5  -5   6       26.96       26.22      1.52 o
  -4  -5   6       31.32       29.07      1.70 o
  -3  -5   6       27.78       27.05      0.92 o
  -2  -5   6       44.82       34.42      0.79 o
  -1  -5   6        0.72       -0.02      0.21 o
   0  -5   6        5.54        5.64      0.35 o
   1  -5   6      190.60      179.53      2.50 o
   2  -5   6       35.83       31.14      0.97 o
   3  -5   6        7.63        5.93      0.65 o
   4  -5   6       90.76       86.55      2.76 o
   5  -5   6        0.42        2.83      0.92 o
   6  -5   6       11.94       14.48      1.60 o
  -7  -4   6        0.03        0.24      1.07 o
  -6  -4   6        3.37        0.93      1.45 o
  -5  -4   6        5.65        4.18      0.80 o
  -4  -4   6       84.45       83.89      2.25 o
  -3  -4   6       10.30       10.37      0.88 o
  -2  -4   6      209.36      203.52      3.18 o
  -1  -4   6       17.74       19.82      0.56 o
   0  -4   6        1.88        2.57      0.26 o
   1  -4   6      520.86      491.60      6.55 o
   2  -4   6       17.62       19.78      0.69 o
   3  -4   6        0.13        0.89      0.36 o
   4  -4   6       39.45       38.74      1.70 o
   5  -4   6        0.07        2.15      0.73 o
   6  -4   6        2.40        3.55      1.07 o
   7  -4   6        0.70        0.93      0.98 o
  -8  -3   6        1.46        5.24      1.27 o
  -7  -3   6        1.90        2.10      0.84 o
  -6  -3   6       16.55       27.30      1.59 o
  -5  -3   6       12.71       13.78      1.41 o
  -4  -3   6       74.31       90.46      2.35 o
  -3  -3   6       97.77       94.49      2.29 o
  -2  -3   6      104.26      108.87      2.22 o
  -1  -3   6        1.35        5.71      0.52 o
   0  -3   6        0.72        2.68      0.95 o
   1  -3   6        4.14        6.30      0.36 o
   2  -3   6      184.90      169.27      2.72 o
   3  -3   6       92.83       86.82      1.80 o
   4  -3   6        7.60        5.88      0.81 o
   5  -3   6       10.03        8.89      1.06 o
   6  -3   6        1.39        1.07      0.71 o
   7  -3   6        9.39       11.71      1.56 o
  -8  -2   6        1.03        2.18      0.98 o
  -7  -2   6        0.53        0.13      0.73 o
  -5  -2   6        0.00        0.47      0.56 o
  -4  -2   6        2.20        2.23      1.36 o
  -3  -2   6       34.21       27.35      1.19 o
  -2  -2   6        0.40        0.16      0.20 o
  -1  -2   6      202.62      229.48      3.46 o
   0  -2   6       14.84       16.42      0.48 o
   1  -2   6       20.73       17.29      0.94 o
   2  -2   6        0.91        1.37      0.27 o
   3  -2   6       86.22       80.75      1.56 o
   4  -2   6      289.79      259.68      6.21 o
   5  -2   6       14.22       16.50      1.62 o
   6  -2   6        0.37        0.21      0.66 o
   7  -2   6       32.19       33.76      1.96 o
  -8  -1   6       12.76       12.75      1.43 o
  -7  -1   6       25.50       23.26      1.57 o
  -6  -1   6        7.14        8.89      1.01 o
  -5  -1   6       10.12        9.71      1.18 o
  -4  -1   6       87.26       76.50      2.33 o
  -3  -1   6       15.22       15.87      0.70 o
  -2  -1   6        0.00        0.16      0.18 o
  -1  -1   6       35.30       29.19      0.77 o
   0  -1   6        9.88       10.37      0.36 o
   1  -1   6       51.98       65.24      1.46 o
   2  -1   6       58.70       61.37      1.44 o
   3  -1   6        6.07        9.61      0.60 o
   4  -1   6       12.38       10.68      0.92 o
   5  -1   6       70.25       66.07      3.95 o
   6  -1   6        4.41        3.55      0.82 o
   7  -1   6        3.86        5.12      0.97 o
   8  -1   6        3.17        3.20      1.21 o
  -8   0   6        0.03       -0.14      1.01 o
  -7   0   6       11.33        8.85      1.12 o
  -6   0   6       17.75       18.65      1.32 o
  -5   0   6        0.15        0.76      0.37 o
  -4   0   6      102.70      116.12      2.65 o
  -3   0   6        7.73       15.39      1.00 o
  -2   0   6        9.03       12.53      0.51 o
  -1   0   6       60.88       75.60      1.44 o
   0   0   6       34.50       29.30      0.64 o
   1   0   6      110.95      134.94      2.00 o
   2   0   6       20.25       23.31      0.65 o
   3   0   6       66.13       57.67      1.29 o
   4   0   6      230.44      235.36      5.11 o
   5   0   6        1.67        1.04      0.62 o
   6   0   6        0.07        0.18      0.62 o
   7   0   6        0.22        0.18      0.75 o
   8   0   6        0.45        0.91      1.36 o
  -8   1   6        0.81        0.91      1.07 o
  -7   1   6        2.97        2.19      0.98 o
  -6   1   6        5.21        4.95      0.84 o
  -5   1   6       16.41       22.08      1.85 o
  -4   1   6       72.14       74.01      1.53 o
  -3   1   6       35.09       38.79      0.85 o
  -2   1   6      134.00      120.78      1.80 o
  -1   1   6      149.01      153.75      2.22 o
   0   1   6       12.68       12.74      0.41 o
   1   1   6      196.19      223.69      3.09 o
   2   1   6       10.21       16.20      0.53 o
   3   1   6       41.08       38.57      0.91 o
   4   1   6       10.44       10.76      0.59 o
   5   1   6      121.15      115.45      3.32 o
   6   1   6       68.42       62.74      2.37 o
   7   1   6       16.34       15.86      1.38 o
   8   1   6        0.03       -0.18      0.80 o
  -7   2   6        0.54        0.44      0.78 o
  -6   2   6       13.24       12.37      1.07 o
  -5   2   6        5.10        5.50      0.70 o
  -4   2   6        6.72        7.97      0.46 o
  -3   2   6        4.75        5.46      0.34 o
  -2   2   6       39.17       29.77      0.62 o
  -1   2   6       27.65       36.75      0.77 o
   0   2   6        7.07        5.14      0.27 o
   1   2   6        1.92        3.81      0.25 o
   2   2   6        1.88        0.99      0.21 o
   3   2   6        8.29       11.65      0.47 o
   4   2   6       55.03       51.64      1.16 o
   5   2   6       18.64       18.93      1.23 o
   6   2   6       32.29       32.68      1.76 o
   7   2   6       16.33       16.40      1.36 o
   8   2   6       30.32       33.56      2.39 o
  -7   3   6        8.56        8.54      1.26 o
  -6   3   6       26.21       23.61      1.27 o
  -5   3   6       56.61       55.38      1.64 o
  -4   3   6        2.69        2.67      0.34 o
  -3   3   6       45.95       54.32      1.22 o
  -2   3   6       26.26       23.90      0.55 o
  -1   3   6       35.07       27.68      0.96 o
   0   3   6      119.24      131.02      2.02 o
   1   3   6      339.90      347.68      4.93 o
   2   3   6      316.18      337.88      4.52 o
   3   3   6        6.04       10.70      0.44 o
   5   3   6      444.89      426.31      8.30 o
   6   3   6      144.48      130.77      3.77 o
   7   3   6        2.60        3.94      1.26 o
   8   3   6       24.32       24.84      2.21 o
  -7   4   6       25.88       29.91      2.84 o
  -6   4   6        0.52        0.63      0.61 o
  -5   4   6       31.28       28.96      1.41 o
  -4   4   6        1.62        9.24      0.53 o
  -3   4   6       46.54       52.89      1.01 o
  -2   4   6       14.49       35.70      1.25 o
  -1   4   6      208.84      250.45      4.27 o
   0   4   6      108.30      124.31      1.89 o
   1   4   6      115.52      151.47      2.01 o
   2   4   6       88.77      101.07      1.66 o
   3   4   6        1.73        1.13      0.24 o
   4   4   6       83.82       88.54      1.54 o
   5   4   6       48.59       39.48      1.15 o
   6   4   6        7.08        5.23      0.99 o
   7   4   6      116.11      120.35      4.63 o
   8   4   6        2.14        3.21      1.18 o
  -7   5   6        0.00        0.17      0.79 o
  -6   5   6        7.29        7.47      0.92 o
  -5   5   6        0.61        0.36      0.44 o
  -4   5   6       22.27       19.99      0.75 o
  -3   5   6        7.59        6.16      0.39 o
  -2   5   6        1.16        1.04      0.21 o
  -1   5   6       65.18       72.60      1.08 o
   0   5   6      110.82      103.02      1.49 o
   1   5   6       91.64       91.44      1.28 o
   2   5   6      238.12      228.57      3.12 o
   3   5   6       10.14        7.96      0.38 o
   4   5   6       86.53       83.95      1.59 o
   5   5   6        0.41        1.21      0.44 o
   6   5   6        1.65        1.79      0.71 o
   7   5   6        0.01        0.74      0.98 o
   8   5   6        2.75        3.28      1.17 o
  -6   6   6       15.26       15.23      1.19 o
  -5   6   6        6.99        6.65      0.80 o
  -4   6   6       15.83       14.21      0.67 o
  -3   6   6       87.84       76.23      1.53 o
  -2   6   6       19.83       18.32      0.54 o
  -1   6   6        7.42        7.89      0.30 o
   0   6   6        0.26        0.44      0.14 o
   1   6   6        1.13        1.57      0.18 o
   2   6   6      123.42      118.75      1.73 o
   3   6   6        0.00       -0.03      0.20 o
   4   6   6      135.53      134.67      2.45 o
   5   6   6       20.62       20.73      0.84 o
   6   6   6        0.12       -0.61      0.61 o
   7   6   6        7.68       11.60      1.52 o
   8   6   6        7.32        4.92      1.36 o
  -6   7   6        4.07        4.79      0.86 o
  -5   7   6        2.53        3.81      0.80 o
  -4   7   6        3.54        3.56      0.47 o
  -3   7   6       90.34       85.59      1.68 o
  -2   7   6        1.53        9.84      0.41 o
  -1   7   6       13.63       15.68      0.65 o
   0   7   6      175.21      175.01      3.96 o
   1   7   6        0.21        5.40      0.62 o
   2   7   6      113.87      116.64      1.95 o
   3   7   6        2.88        5.49      0.33 o
   4   7   6       35.16       33.07      0.94 o
   5   7   6        9.72       10.97      0.66 o
   6   7   6        2.77        2.27      0.72 o
   7   7   6       43.22       42.91      3.42 o
  -5   8   6       13.98       13.78      1.06 o
  -4   8   6        1.70        3.06      0.44 o
  -3   8   6        9.90        9.78      0.52 o
  -2   8   6        6.72        7.03      0.47 o
  -1   8   6       16.38       14.84      0.76 o
   0   8   6      101.29      104.22      2.54 o
   1   8   6        6.69        8.41      0.43 o
   2   8   6       53.52       50.80      1.26 o
   3   8   6        6.92        5.17      0.36 o
   4   8   6        5.91        5.26      0.44 o
   5   8   6        0.00        0.05      0.37 o
   6   8   6        1.17        0.67      0.65 o
   7   8   6       30.56       31.13      1.72 o
  -5   9   6        0.78        0.86      0.63 o
  -4   9   6        0.01        0.20      0.36 o
  -3   9   6        3.63        3.26      0.46 o
  -2   9   6        1.94        1.58      0.33 o
  -1   9   6        0.04        0.23      0.33 o
   0   9   6        3.44        3.32      0.38 o
   1   9   6       20.35       16.68      0.71 o
   2   9   6       43.47       35.01      1.17 o
   3   9   6        5.17        6.01      0.44 o
   4   9   6       26.61       23.94      0.75 o
   5   9   6       13.65       14.01      0.70 o
   6   9   6        5.69        7.18      0.77 o
   7   9   6        3.57        4.23      0.92 o
  -4  10   6       10.92       12.25      0.80 o
  -3  10   6       12.03       11.58      0.68 o
  -2  10   6       27.13       25.96      0.85 o
  -1  10   6       17.41       20.31      1.44 o
   0  10   6       30.93       31.83      1.03 o
   1  10   6       48.44       45.74      1.32 o
   2  10   6        3.12        2.86      0.46 o
   3  10   6       12.48       16.36      0.63 o
   4  10   6        0.26        0.11      0.37 o
   5  10   6        0.37        0.95      0.36 o
   6  10   6        8.91       10.13      0.84 o
  -3  11   6       23.64       23.48      0.94 o
  -2  11   6        1.17        1.91      0.38 o
  -1  11   6        0.75        0.10      0.37 o
   0  11   6        2.16        3.43      1.32 o
   1  11   6        7.21        6.25      1.52 o
   2  11   6       40.65       36.53      1.35 o
   3  11   6        6.68        4.90      0.54 o
   4  11   6        0.54        0.28      0.40 o
   5  11   6        0.24        0.40      0.49 o
   6  11   6        0.07        0.63      0.52 o
  -2  12   6        1.53        1.67      0.40 o
  -1  12   6        0.51        0.17      0.35 o
   0  12   6       12.27       11.93      2.02 o
   1  12   6        0.13        0.54      1.13 o
   2  12   6        8.16        7.19      0.56 o
   3  12   6        8.26        6.33      0.57 o
   4  12   6        0.23        0.23      0.40 o
   5  12   6       32.05       38.05      1.38 o
  -1  13   6       21.18       21.37      1.22 o
   0  13   6       15.57       12.24      2.24 o
   1  13   6        5.85        5.79      1.78 o
   3  13   6        5.72        4.23      0.65 o
   4  13   6        7.33        7.41      0.79 o
  -3 -11   7       12.08       13.80      1.30 o
  -2 -11   7       35.50       41.04      2.47 o
  -1 -11   7        0.69        1.31      0.56 o
   0 -11   7        0.19        0.05      0.52 o
   1 -11   7        5.12        5.44      0.89 o
  -4 -10   7        3.55        4.19      1.19 o
  -3 -10   7        0.05        3.54      0.90 o
  -2 -10   7        2.34        3.13      0.78 o
  -1 -10   7        0.19       -0.15      0.52 o
   0 -10   7        0.46       -0.56      0.67 o
   1 -10   7        0.61        1.20      0.60 o
   2 -10   7        0.71        0.76      0.63 o
  -5  -9   7        0.62        0.26      2.32 o
  -4  -9   7        2.22        1.80      1.07 o
  -3  -9   7        3.55        1.48      0.73 o
  -2  -9   7       30.96       33.85      1.40 o
  -1  -9   7       14.11       11.21      0.82 o
   0  -9   7        3.69        2.84      0.54 o
   1  -9   7        3.42        2.69      0.87 o
   2  -9   7        0.42        0.50      0.57 o
   3  -9   7        1.49        2.42      0.86 o
  -6  -8   7        0.78       -0.55      1.07 o
  -5  -8   7        2.53        1.77      1.09 o
  -4  -8   7        0.45        0.17      0.88 o
  -3  -8   7       10.59       10.71      1.04 o
  -2  -8   7        2.29        1.78      0.87 o
  -1  -8   7       56.40       52.91      1.62 o
   0  -8   7       30.81       34.26      1.45 o
   1  -8   7        0.23        0.41      0.50 o
   2  -8   7        0.08        0.75      0.48 o
   3  -8   7        0.84        1.83      0.79 o
   4  -8   7        2.97        4.23      1.75 o
  -6  -7   7        3.82        3.59      1.24 o
  -5  -7   7        0.06       -0.01      0.93 o
  -4  -7   7        7.00        4.02      1.10 o
  -3  -7   7       24.09       21.50      1.31 o
  -2  -7   7        1.84        2.71      0.49 o
   0  -7   7       45.15       43.30      1.27 o
   1  -7   7       31.86       31.17      1.17 o
   2  -7   7        3.86       15.04      0.90 o
   3  -7   7       12.13       11.80      1.00 o
   4  -7   7        0.49       -0.08      0.60 o
   5  -7   7        0.00       -0.76      0.76 o
  -7  -6   7        3.66        6.04      1.66 o
  -6  -6   7        1.80        2.71      1.15 o
  -5  -6   7       23.99       24.23      1.95 o
  -4  -6   7       14.98       15.84      1.21 o
  -3  -6   7       15.16       14.78      1.29 o
  -2  -6   7       18.96       19.25      1.38 o
  -1  -6   7       63.40       56.84      1.33 o
   0  -6   7      224.17      215.37      3.36 o
   1  -6   7        4.96        5.66      0.51 o
   2  -6   7        1.16        1.92      0.47 o
   3  -6   7        2.52        2.37      0.57 o
   4  -6   7        3.83        2.42      0.77 o
   5  -6   7       17.16       16.97      1.38 o
  -7  -5   7        0.02        0.32      1.06 o
  -6  -5   7        0.38       -0.05      0.69 o
  -5  -5   7       71.82       64.50      2.84 o
  -4  -5   7       23.94       23.13      1.39 o
  -3  -5   7        0.02        0.33      0.44 o
  -2  -5   7       19.96       14.95      0.60 o
  -1  -5   7       16.88       13.01      0.64 o
   0  -5   7        0.35       -0.27      0.27 o
   1  -5   7      180.55      175.85      2.84 o
   2  -5   7       64.89       60.07      1.58 o
   3  -5   7        7.83        7.93      0.77 o
   4  -5   7       10.00        5.79      0.90 o
   5  -5   7        0.07        1.00      0.84 o
   6  -5   7       21.80       26.51      2.84 o
  -7  -4   7        0.70        1.82      0.89 o
  -6  -4   7        0.43       -0.31      0.69 o
  -5  -4   7       12.37        9.47      1.03 o
  -4  -4   7       14.13       16.47      1.18 o
  -3  -4   7        6.31        6.75      0.66 o
  -2  -4   7        1.32        1.86      0.39 o
  -1  -4   7       10.82       14.25      0.54 o
   0  -4   7       45.23       64.46      1.60 o
   1  -4   7      133.69      120.09      2.27 o
   2  -4   7      384.02      370.87      6.49 o
   3  -4   7        2.16        6.05      0.67 o
   4  -4   7       43.57       41.66      2.12 o
   5  -4   7       25.98       26.90      1.58 o
   6  -4   7        2.33        4.59      1.19 o
  -7  -3   7        6.72       13.55      1.36 o
  -6  -3   7        3.73        5.70      0.99 o
  -3  -3   7        3.38        4.33      0.63 o
  -2  -3   7        0.35        2.61      0.38 o
  -1  -3   7      106.15      101.94      2.03 o
   0  -3   7       36.02       43.48      0.97 o
   1  -3   7       22.74       39.23      4.56 o
   2  -3   7      148.33      132.77      2.71 o
   3  -3   7       11.96       15.33      0.93 o
   4  -3   7        7.10        5.57      0.80 o
   5  -3   7       13.60        8.94      1.03 o
   6  -3   7        0.00        0.29      0.70 o
   7  -3   7        4.80        4.56      1.25 o
  -7  -2   7        5.02        6.19      1.12 o
  -6  -2   7       12.06       10.65      1.38 o
  -5  -2   7        6.57        5.50      0.88 o
  -4  -2   7        2.16        3.49      1.22 o
  -3  -2   7       46.99       46.19      1.30 o
  -2  -2   7       12.41       16.74      0.60 o
  -1  -2   7      167.27      169.51      2.91 o
   0  -2   7       16.92       16.19      0.53 o
   1  -2   7        1.23        1.13      0.26 o
   2  -2   7       85.68       81.89      1.68 o
   3  -2   7       69.92       69.38      1.94 o
   4  -2   7       15.49       14.85      1.11 o
   5  -2   7       45.23       37.53      1.78 o
   6  -2   7        6.47        7.26      1.24 o
   7  -2   7        7.36        8.63      1.21 o
  -7  -1   7        0.31        0.62      0.80 o
  -6  -1   7        0.19       -0.19      0.66 o
  -5  -1   7        2.57        1.82      0.71 o
  -4  -1   7       24.70       23.33      2.05 o
  -3  -1   7       33.06       29.98      0.92 o
  -2  -1   7       26.46       26.84      0.90 o
  -1  -1   7      258.82      252.23      4.48 o
   0  -1   7       28.31       33.48      0.75 o
   1  -1   7        0.52        0.80      0.20 o
   2  -1   7        5.26        5.09      0.41 o
   3  -1   7       24.73       21.48      0.86 o
   4  -1   7      218.09      209.07      5.23 o
   5  -1   7        3.76        3.35      0.80 o
   6  -1   7        0.02        0.15      0.83 o
   7  -1   7        2.50        4.63      1.03 o
  -7   0   7        7.91        6.26      1.26 o
  -6   0   7        8.34        8.84      1.05 o
  -5   0   7        0.62        3.86      0.86 o
  -4   0   7       24.15       23.93      1.24 o
  -3   0   7       24.27       32.35      0.94 o
  -2   0   7       17.54       18.13      0.65 o
  -1   0   7       20.97       22.65      0.70 o
   0   0   7      186.73      232.56      3.26 o
   1   0   7        6.97        8.69      0.42 o
   2   0   7        0.47        2.59      0.41 o
   3   0   7       51.01       50.18      1.69 o
   4   0   7        0.05        1.24      0.58 o
   5   0   7       77.38       75.33      2.57 o
   6   0   7        6.28        8.93      1.05 o
   7   0   7        0.31        0.20      1.02 o
  -7   1   7        5.75        5.30      1.18 o
  -6   1   7        4.01        5.25      0.90 o
  -5   1   7        1.92        1.52      0.63 o
  -4   1   7       10.06       13.19      0.98 o
  -3   1   7       16.39       17.09      0.56 o
  -2   1   7        0.53        0.76      0.27 o
  -1   1   7      150.03      155.25      2.29 o
   0   1   7       60.40       60.61      1.09 o
   1   1   7       17.75       23.57      0.70 o
   2   1   7      169.15      157.53      2.52 o
   3   1   7      189.70      186.44      2.97 o
   4   1   7       91.03       89.36      2.62 o
   5   1   7        0.02        0.31      0.58 o
   6   1   7       92.50       88.13      3.71 o
   7   1   7        0.17        0.77      0.74 o
   8   1   7        0.50       -1.37      1.37 o
  -7   2   7        2.86        3.33      1.04 o
  -6   2   7       10.82       12.53      1.37 o
  -5   2   7        7.41        7.98      0.79 o
  -4   2   7       15.77       16.55      0.85 o
  -3   2   7       13.43       15.68      0.72 o
  -2   2   7        4.27        1.67      0.24 o
  -1   2   7      373.66      384.43      5.49 o
   0   2   7       59.44       71.15      1.20 o
   1   2   7      168.45      179.50      2.57 o
   2   2   7       83.58       69.45      1.22 o
   3   2   7       88.28       82.38      1.55 o
   4   2   7       20.90       17.41      0.74 o
   5   2   7       55.67       55.34      2.22 o
   6   2   7      193.68      191.42      5.10 o
   7   2   7        0.68        1.57      1.03 o
   8   2   7        2.27        0.73      1.63 o
  -7   3   7        0.32        1.57      0.86 o
  -6   3   7        1.16        1.20      0.83 o
  -5   3   7       22.45       19.12      0.96 o
  -4   3   7        0.46        0.38      0.30 o
  -3   3   7       18.42       21.57      0.96 o
  -2   3   7       31.21       36.40      1.81 o
  -1   3   7        0.01        0.33      0.20 o
   0   3   7       80.88       71.23      1.19 o
   1   3   7       54.71       62.29      1.08 o
   2   3   7       29.75       39.19      0.82 o
   3   3   7       24.56       41.03      0.91 o
   4   3   7      184.09      181.47      2.97 o
   5   3   7        5.77        6.81      0.77 o
   6   3   7       59.15       61.69      2.37 o
   7   3   7        7.07        5.93      3.61 o
   8   3   7       32.99       34.19      3.64 o
  -7   4   7        0.00        1.44      1.32 o
  -6   4   7        4.77        6.10      1.31 o
  -5   4   7       12.97       11.98      0.82 o
  -4   4   7       13.59       20.34      0.85 o
  -3   4   7        1.96        2.35      0.32 o
  -2   4   7        0.00        1.06      0.23 o
  -1   4   7       22.28       33.33      2.02 o
   0   4   7       16.32       14.33      0.46 o
   1   4   7        6.26        7.44      0.34 o
   2   4   7       10.04        8.29      0.80 o
   3   4   7      118.31      116.60      1.85 o
   4   4   7      132.40      134.48      2.32 o
   5   4   7        2.64        4.14      0.64 o
   6   4   7       10.19       11.59      1.45 o
   7   4   7       44.86       38.83      2.52 o
   8   4   7        6.21        5.54      2.05 o
  -6   5   7        5.38        3.54      0.91 o
  -5   5   7        0.08       -0.31      0.42 o
  -4   5   7        3.63        3.84      0.50 o
  -3   5   7        1.94        1.27      0.34 o
  -2   5   7       10.66       12.15      0.45 o
  -1   5   7       34.27       32.93      0.70 o
   0   5   7       99.65       97.38      1.57 o
   1   5   7      192.67      183.09      2.42 o
   2   5   7       90.72       87.37      1.41 o
   3   5   7       84.41       75.69      1.42 o
   4   5   7      156.92      152.39      2.77 o
   5   5   7      183.56      164.43      3.34 o
   6   5   7       56.62       57.25      2.99 o
   7   5   7       33.89       38.69      2.42 o
   8   5   7        3.37        2.91      1.72 o
  -6   6   7        8.47        9.94      1.05 o
  -5   6   7       10.42        9.64      0.92 o
  -4   6   7       12.68       13.29      0.68 o
  -3   6   7        0.16        0.16      0.30 o
  -2   6   7        4.51        3.37      0.32 o
  -1   6   7        3.54        4.26      0.29 o
   0   6   7      120.38      113.67      1.66 o
   1   6   7      199.13      194.12      2.53 o
   2   6   7      227.98      224.25      3.10 o
   3   6   7       68.65       66.24      1.27 o
   4   6   7      177.26      165.37      2.95 o
   5   6   7       17.65       19.84      0.93 o
   6   6   7        3.35        3.60      0.83 o
   7   6   7        0.47        4.45      1.18 o
  -6   7   7        3.96        2.77      0.79 o
  -5   7   7        1.73        0.53      0.61 o
  -4   7   7       45.95       40.54      1.14 o
  -3   7   7       19.34       20.26      0.75 o
  -2   7   7       28.67       24.47      0.67 o
  -1   7   7      106.51      108.53      1.88 o
   0   7   7       53.83       60.48      1.28 o
   1   7   7        0.53        2.25      0.26 o
   2   7   7       43.42       39.04      0.80 o
   3   7   7       13.15       12.51      0.49 o
   4   7   7       72.89       72.82      1.57 o
   5   7   7        1.25        1.37      0.47 o
   6   7   7        8.78        9.55      1.05 o
   7   7   7        2.48        1.61      1.00 o
  -5   8   7        3.69        4.30      0.80 o
  -4   8   7        5.55        5.22      0.52 o
  -3   8   7        1.70        2.36      0.38 o
  -2   8   7        2.23        2.55      0.40 o
  -1   8   7      124.38      112.66      2.17 o
   0   8   7       23.08       24.02      0.96 o
   1   8   7        2.25        3.93      0.35 o
   2   8   7       92.98       78.46      1.62 o
   3   8   7       12.84       14.23      0.49 o
   4   8   7        7.34        6.30      0.54 o
   5   8   7        0.97        1.26      0.42 o
   6   8   7        8.31        7.31      0.96 o
   7   8   7        0.00       -0.25      0.72 o
  -5   9   7        3.24        3.33      0.89 o
  -4   9   7        2.88        2.47      0.45 o
  -3   9   7        1.67        1.95      0.44 o
  -2   9   7        0.64        0.95      0.34 o
  -1   9   7        3.97        3.08      0.34 o
   0   9   7        9.23        7.43      0.55 o
   1   9   7       18.28       14.91      0.82 o
   2   9   7       36.77       29.08      0.92 o
   3   9   7        1.29        0.85      0.33 o
   4   9   7        0.00        0.83      0.33 o
   5   9   7        5.77        7.75      0.58 o
   6   9   7       33.24       37.97      1.72 o
   7   9   7        0.15       -0.17      0.90 o
  -4  10   7        3.39        3.72      0.71 o
  -3  10   7        0.01        0.10      0.41 o
  -2  10   7       20.38       19.25      0.89 o
  -1  10   7       16.98       17.31      0.71 o
   0  10   7        6.65        6.37      0.51 o
   1  10   7       15.40       13.14      0.82 o
   2  10   7       13.93       13.09      0.86 o
   3  10   7       29.50       30.45      0.92 o
   4  10   7        3.19        5.14      0.55 o
   5  10   7        9.16        8.42      0.58 o
   6  10   7       58.23       64.06      2.66 o
  -3  11   7        2.21        3.28      0.52 o
  -2  11   7        3.11        3.86      0.46 o
  -1  11   7        4.69        5.32      0.57 o
   0  11   7        6.58        4.55      0.46 o
   1  11   7       29.89       29.87      1.14 o
   2  11   7       13.37       13.37      0.85 o
   3  11   7       14.16       15.40      0.71 o
   4  11   7        4.84        4.41      0.55 o
   5  11   7        2.16        3.86      0.62 o
  -2  12   7        0.23       -0.19      0.36 o
  -1  12   7        4.88        5.31      0.54 o
   0  12   7        1.64        3.57      1.52 o
   2  12   7        5.05        5.01      0.55 o
   3  12   7       20.50       18.34      0.91 o
   4  12   7        0.31        0.78      0.45 o
   5  12   7        1.44        1.90      1.17 o
   0  13   7        0.18        1.80      1.39 o
   3  13   7        1.83        2.96      0.57 o
  -1 -11   8        0.21        2.04      1.30 o
  -4 -10   8        8.53        6.67      1.99 o
  -3 -10   8        0.07        1.27      1.23 o
  -2 -10   8       15.36       18.02      1.36 o
  -1 -10   8       14.00       20.48      1.39 o
   0 -10   8        0.00       -0.50      0.50 o
   1 -10   8        3.72        4.07      0.92 o
   2 -10   8        1.22        1.01      1.10 o
  -5  -9   8        0.45        1.39      1.62 o
  -4  -9   8        3.38        2.87      1.11 o
  -3  -9   8        9.11        7.70      1.37 o
  -2  -9   8        0.00        0.50      0.70 o
  -1  -9   8        0.86        0.48      0.64 o
   0  -9   8        6.98        6.37      0.72 o
   1  -9   8        0.00        0.05      0.58 o
   2  -9   8        3.91        5.21      1.14 o
   3  -9   8        1.66        0.76      1.79 o
  -5  -8   8        3.02        2.33      1.08 o
  -4  -8   8        0.31       -1.15      1.31 o
  -3  -8   8       23.95       24.10      2.21 o
  -2  -8   8       56.63       51.04      1.78 o
  -1  -8   8        3.71        4.80      1.55 o
   0  -8   8        7.01        5.66      0.76 o
   1  -8   8        2.20        2.37      0.62 o
   2  -8   8        3.12        3.14      1.62 o
   3  -8   8       19.93       26.04      2.32 o
   4  -8   8        1.58        1.04      0.82 o
  -6  -7   8        1.20        1.60      3.11 o
  -5  -7   8        0.06       -0.60      1.30 o
  -4  -7   8        0.21        0.91      0.92 o
  -3  -7   8       17.72       19.56      1.70 o
  -2  -7   8       16.20       23.34      1.63 o
  -1  -7   8       19.26       21.55      1.12 o
   0  -7   8       18.46       19.60      1.11 o
   1  -7   8        0.63        1.36      0.46 o
   2  -7   8       10.84       11.97      0.96 o
   3  -7   8        9.46       18.96      1.25 o
   4  -7   8       28.27       36.64      4.05 o
  -6  -6   8        2.60        5.93      1.39 o
  -5  -6   8        4.91        6.19      1.33 o
  -4  -6   8        0.51        2.69      2.25 o
  -3  -6   8        3.82        3.63      0.76 o
  -2  -6   8        6.79        4.94      0.77 o
  -1  -6   8        2.39        1.81      0.45 o
   0  -6   8       18.93       17.67      0.93 o
   1  -6   8       39.14       35.67      1.18 o
   2  -6   8        0.10       -0.45      0.45 o
   3  -6   8        0.77        0.37      0.57 o
   4  -6   8       44.59       43.62      1.93 o
   5  -6   8        0.79        0.62      0.77 o
  -7  -5   8        1.33        0.61      1.15 o
  -6  -5   8        1.49        0.58      1.07 o
  -5  -5   8       13.36       14.26      2.38 o
  -4  -5   8        0.48        0.63      0.66 o
  -3  -5   8       12.67       13.05      1.08 o
  -2  -5   8        1.88        1.13      0.71 o
  -1  -5   8        7.08        5.22      0.68 o
   0  -5   8       99.87       99.34      2.13 o
   1  -5   8       30.36       32.44      1.11 o
   2  -5   8       26.19       22.84      1.45 o
   3  -5   8       34.05       31.14      1.57 o
   4  -5   8        5.16        5.85      1.11 o
   5  -5   8        0.45        2.25      0.98 o
   6  -5   8        3.24        3.11      1.16 o
  -7  -4   8        0.05       -0.36      0.78 o
  -6  -4   8        1.12        1.40      0.80 o
  -5  -4   8       40.21       40.70      1.92 o
  -4  -4   8        2.92        1.87      0.83 o
  -3  -4   8        6.60        7.68      0.87 o
  -2  -4   8        7.05        8.50      0.84 o
  -1  -4   8       60.85       51.09      1.42 o
   0  -4   8       50.41       44.28      1.22 o
   1  -4   8      349.04      335.05      6.63 o
   2  -4   8       23.90       26.72      1.42 o
   3  -4   8        6.45        8.67      0.94 o
   4  -4   8        1.13        0.70      0.66 o
   5  -4   8        6.51        9.29      1.13 o
   6  -4   8       14.08       19.40      1.88 o
  -7  -3   8        1.03       -0.34      0.81 o
  -6  -3   8        5.80        9.54      1.16 o
  -5  -3   8        0.08        0.65      0.70 o
  -4  -3   8       60.95       58.16      2.67 o
  -3  -3   8        7.84        8.74      1.30 o
  -2  -3   8        0.91        0.52      0.49 o
  -1  -3   8        7.93       17.38      0.89 o
   0  -3   8        3.19        6.14      0.59 o
   1  -3   8       11.73       13.57      0.83 o
   2  -3   8      118.92      117.83      3.08 o
   3  -3   8      170.42      154.96      4.14 o
   4  -3   8        9.14        9.56      1.01 o
   5  -3   8        3.94        3.89      0.86 o
   6  -3   8       23.08       27.16      1.74 o
  -7  -2   8        1.98        2.77      0.97 o
  -6  -2   8       13.00       11.23      1.64 o
  -5  -2   8        0.42       -0.29      0.65 o
  -4  -2   8        8.65        9.16      1.20 o
  -3  -2   8       87.38       82.79      2.58 o
  -2  -2   8       13.92       13.64      0.94 o
  -1  -2   8        1.18        1.65      0.34 o
   0  -2   8        4.77        5.09      0.34 o
   1  -2   8       15.30       12.87      0.67 o
   2  -2   8        6.39        6.98      0.77 o
   3  -2   8        5.86        7.53      0.86 o
   4  -2   8       65.39       64.38      2.33 o
   5  -2   8        8.71        6.16      0.94 o
   6  -2   8        1.72        1.54      0.81 o
   7  -2   8       21.13       23.20      1.76 o
  -7  -1   8        1.82        3.00      0.92 o
  -6  -1   8        1.11        0.67      0.77 o
  -5  -1   8        2.37        1.74      0.73 o
  -4  -1   8      117.58      103.86      3.76 o
  -3  -1   8        0.06       -0.07      0.41 o
  -2  -1   8        0.56        0.97      0.34 o
  -1  -1   8        5.42        4.71      0.41 o
   0  -1   8       33.35       36.29      0.89 o
   1  -1   8       13.78       11.37      0.57 o
   2  -1   8      114.62      108.02      2.57 o
   3  -1   8      136.51      125.46      3.46 o
   4  -1   8        3.31        3.74      0.75 o
   5  -1   8        0.20        0.34      0.90 o
   6  -1   8        9.77       10.15      1.19 o
   7  -1   8        3.93        4.83      1.05 o
  -7   0   8        2.77        2.81      1.14 o
  -6   0   8       14.50       12.16      1.21 o
  -5   0   8        9.52       11.80      1.32 o
  -4   0   8       18.94       33.45      1.87 o
  -3   0   8      181.70      177.10      3.85 o
  -2   0   8      123.10      126.12      2.34 o
  -1   0   8        3.88        6.00      0.52 o
   0   0   8       83.97       90.22      1.52 o
   1   0   8       23.90       23.25      0.70 o
   2   0   8       59.67       69.89      1.65 o
   3   0   8       27.01       48.00      1.54 o
   4   0   8      134.97      133.42      3.73 o
   5   0   8       73.79       78.23      2.72 o
   6   0   8       39.87       38.48      1.93 o
   7   0   8        1.79        2.34      0.90 o
  -7   1   8        3.07        1.42      1.68 o
  -6   1   8        5.39        4.25      1.12 o
  -5   1   8        1.33        1.22      1.05 o
  -4   1   8        1.00        1.43      0.61 o
  -3   1   8       79.69       81.06      2.10 o
  -2   1   8        3.46        3.57      0.77 o
  -1   1   8        3.17        4.31      0.36 o
   0   1   8      227.65      217.26      3.11 o
   1   1   8       56.97       53.94      1.13 o
   2   1   8       27.78       26.27      0.77 o
   3   1   8       54.67       49.02      1.27 o
   4   1   8       13.28       14.10      1.07 o
   5   1   8       10.79        8.88      1.01 o
   6   1   8        0.00        0.47      0.71 o
   7   1   8        0.23        0.44      0.74 o
  -7   2   8        1.07       -0.31      0.89 o
  -6   2   8        9.18       10.21      1.32 o
  -5   2   8        0.00       -0.73      0.88 o
  -4   2   8        0.53       -0.31      0.48 o
  -3   2   8        0.37        0.64      0.30 o
  -2   2   8       11.78        9.65      0.50 o
  -1   2   8        8.52        8.41      0.41 o
   0   2   8      151.61      141.17      2.14 o
   1   2   8      111.92      105.09      1.69 o
   2   2   8        0.15       -0.12      0.25 o
   3   2   8       61.58       60.04      1.30 o
   4   2   8      236.07      225.33      4.79 o
   5   2   8       86.81       76.04      2.62 o
   6   2   8        0.17        0.89      0.70 o
   7   2   8       31.15       29.41      2.30 o
  -7   3   8       14.19       16.12      1.68 o
  -6   3   8       14.56       12.92      1.50 o
  -5   3   8       36.26       38.78      2.59 o
  -4   3   8        0.46        0.23      0.50 o
  -3   3   8        2.38        1.93      0.33 o
  -2   3   8        0.92        1.05      0.28 o
  -1   3   8      252.08      245.54      3.68 o
   0   3   8       75.93       85.32      1.42 o
   1   3   8       16.97       29.68      0.88 o
   2   3   8       18.49       15.92      0.55 o
   3   3   8       13.40       12.71      0.73 o
   4   3   8      281.75      263.08      4.45 o
   5   3   8      215.92      208.81      4.59 o
   6   3   8       10.30       14.25      1.65 o
   7   3   8       32.09       35.72      2.52 o
  -6   4   8        2.14        0.43      0.83 o
  -5   4   8       14.04       17.23      1.43 o
  -4   4   8        0.45        7.28      0.65 o
  -3   4   8       29.19       27.84      0.86 o
   0   4   8      173.72      172.56      2.89 o
   1   4   8       25.07       24.02      0.68 o
   2   4   8       21.47       21.45      0.68 o
   3   4   8       64.99       62.60      1.30 o
   4   4   8        5.93        5.30      0.52 o
   5   4   8        1.75        3.23      0.76 o
   6   4   8        8.97        8.08      1.41 o
   7   4   8        0.63        1.69      1.13 o
  -6   5   8        0.01        0.60      1.07 o
  -5   5   8        1.26        1.47      0.50 o
  -4   5   8       95.05       88.36      2.15 o
  -3   5   8       35.98       33.41      0.96 o
  -2   5   8       88.01       85.94      1.67 o
  -1   5   8        0.39        0.24      0.25 o
   0   5   8      105.77       94.20      1.60 o
   1   5   8      636.14      597.97      7.36 o
   2   5   8       93.77       93.70      1.54 o
   3   5   8        2.48        1.78      0.38 o
   4   5   8       49.22       45.07      1.35 o
   5   5   8        0.97        1.44      0.70 o
   6   5   8        8.50        6.76      1.28 o
   7   5   8       30.72       24.94      2.13 o
  -6   6   8        0.09        1.00      1.07 o
  -5   6   8        0.04       -0.53      0.53 o
  -4   6   8       52.40       53.40      1.49 o
  -3   6   8        2.70        1.32      0.37 o
  -2   6   8       43.58       36.72      0.97 o
  -1   6   8      115.99      103.64      1.73 o
   0   6   8       55.79       56.96      1.15 o
   1   6   8       44.65       44.93      0.87 o
   2   6   8       16.10       21.14      0.81 o
   3   6   8       91.44       88.17      1.76 o
   4   6   8        0.07        0.09      0.35 o
   5   6   8        5.95        6.20      0.64 o
   6   6   8        7.95        6.76      0.99 o
   7   6   8       28.54       40.73      3.35 o
  -5   7   8        1.32        3.65      0.75 o
  -4   7   8       41.78       47.23      1.57 o
  -3   7   8       63.48       59.06      1.36 o
  -2   7   8       15.31       18.17      0.68 o
  -1   7   8      237.49      243.56      3.57 o
   0   7   8        6.24        9.48      0.40 o
   1   7   8        0.01        4.26      0.38 o
   2   7   8        6.36       15.75      0.86 o
   3   7   8       17.98       18.26      0.72 o
   4   7   8       22.26       18.26      0.85 o
   5   7   8        2.92        3.68      0.56 o
   6   7   8        1.43        3.85      0.82 o
   7   7   8       16.32       15.89      1.71 o
  -5   8   8        0.78        0.68      0.68 o
  -4   8   8        1.50        0.69      0.45 o
  -3   8   8        3.29        2.68      0.41 o
  -2   8   8        0.09       -0.10      0.27 o
  -1   8   8        0.03        0.27      0.31 o
   0   8   8       45.51       46.63      1.16 o
   1   8   8       53.33       48.58      1.27 o
   2   8   8       45.45       46.82      1.18 o
   3   8   8       97.89       99.41      1.89 o
   4   8   8        3.25        3.03      0.44 o
   5   8   8       18.17       19.79      0.97 o
   6   8   8        3.80        5.11      0.90 o
   7   8   8        0.65        0.66      0.96 o
  -4   9   8       15.51       17.76      0.87 o
  -3   9   8        8.96        8.82      0.66 o
  -2   9   8        3.68        2.29      0.41 o
  -1   9   8        0.02       -0.14      0.29 o
   0   9   8       19.01       18.37      0.66 o
   1   9   8        3.63        4.58      0.41 o
   2   9   8       36.44       40.25      1.06 o
   3   9   8       11.94       15.68      0.72 o
   4   9   8       25.85       24.89      1.18 o
   5   9   8       22.43       21.09      0.94 o
   6   9   8        9.72        9.61      1.04 o
  -3  10   8        7.55        7.26      0.71 o
  -2  10   8        5.30        5.18      0.60 o
  -1  10   8       17.74       18.47      0.70 o
   0  10   8        7.58        9.55      0.73 o
   1  10   8        5.75        7.67      0.54 o
   2  10   8        2.70        6.31      0.49 o
   3  10   8       11.69       13.71      0.68 o
   4  10   8        0.71        1.92      0.47 o
   5  10   8       15.51       16.78      0.77 o
   6  10   8        2.34        2.79      1.07 o
  -3  11   8        0.19        2.54      1.14 o
  -2  11   8        3.77        5.87      0.53 o
  -1  11   8        3.17        2.62      0.37 o
   0  11   8        0.79        1.06      0.40 o
   1  11   8       22.84       20.89      1.10 o
   2  11   8        4.73        6.25      0.57 o
   3  11   8        2.00        1.56      0.54 o
   4  11   8       25.64       26.25      1.08 o
   5  11   8        2.75        2.88      0.62 o
  -1  12   8        3.49        5.11      0.51 o
   0  12   8        4.98        3.33      0.47 o
   1  12   8        1.31        1.17      0.40 o
   2  12   8        0.64        1.38      0.49 o
   3  12   8        3.45        2.46      0.44 o
   4  12   8        9.78       13.28      1.02 o
   2  13   8        0.00        0.44      0.43 o
  -2 -10   9        0.00       -0.34      0.75 o
  -1 -10   9        0.02        1.98      1.47 o
   0 -10   9        0.32       -0.62      0.99 o
  -4  -9   9        0.46       -0.13      1.07 o
  -3  -9   9        0.02        0.12      1.01 o
  -2  -9   9       16.52       19.70      1.46 o
  -1  -9   9        1.21       -0.63      0.79 o
   0  -9   9        0.13        0.45      1.10 o
   1  -9   9        1.83        1.69      1.22 o
   2  -9   9        0.21        0.58      1.07 o
  -5  -8   9        0.08        0.35      1.12 o
  -4  -8   9        1.29        1.16      1.12 o
  -3  -8   9        1.73        1.86      1.13 o
  -2  -8   9        0.05        0.93      1.22 o
  -1  -8   9       11.90       10.02      1.83 o
   0  -8   9       11.50       13.68      2.01 o
   1  -8   9        0.42        0.12      0.88 o
   2  -8   9        5.87        6.94      1.10 o
   3  -8   9        5.67        4.80      1.13 o
  -5  -7   9        0.03        1.19      1.09 o
  -4  -7   9        4.44        4.53      1.23 o
  -3  -7   9       10.81       12.74      1.22 o
  -2  -7   9       21.22       23.67      2.54 o
  -1  -7   9       12.64       13.46      1.95 o
   0  -7   9        3.37        2.26      0.73 o
   1  -7   9        0.00        0.10      0.48 o
   2  -7   9        3.13        2.91      0.85 o
   3  -7   9        0.76       -0.45      0.76 o
   4  -7   9        0.00        0.98      1.38 o
  -6  -6   9       21.22       15.51      1.90 o
  -5  -6   9        2.38        2.33      1.15 o
  -4  -6   9        0.18        0.05      0.90 o
  -3  -6   9       13.80       11.86      1.41 o
  -2  -6   9       18.04       16.67      1.50 o
  -1  -6   9        2.97        1.29      0.82 o
   0  -6   9       31.90       28.96      1.34 o
   1  -6   9        0.36        0.57      0.52 o
   2  -6   9        6.49        7.96      0.88 o
   3  -6   9        2.93        1.20      0.67 o
   4  -6   9        7.86       10.68      1.37 o
   5  -6   9        6.98        5.50      1.87 o
  -6  -5   9        0.11       -0.31      1.10 o
  -5  -5   9       17.55       20.22      1.53 o
  -4  -5   9        0.85        1.04      0.72 o
  -3  -5   9        5.81        6.30      0.90 o
  -2  -5   9        5.03        4.59      1.00 o
  -1  -5   9        2.14        0.00      0.74 o
   0  -5   9        0.00        0.33      0.50 o
   1  -5   9       51.34       51.67      1.63 o
   2  -5   9        7.71        4.98      0.71 o
   3  -5   9        0.73       -0.09      0.65 o
   4  -5   9       11.53       15.31      1.71 o
   5  -5   9        2.87        3.97      1.15 o
  -6  -4   9        2.46        4.09      1.05 o
  -5  -4   9        0.02        0.68      0.80 o
  -4  -4   9        0.36        0.16      0.81 o
  -3  -4   9        0.19        1.09      0.63 o
  -2  -4   9       11.71       11.51      1.28 o
  -1  -4   9       21.91       26.46      2.25 o
   1  -4   9       96.04       80.04      2.56 o
   2  -4   9       22.34       15.81      1.17 o
   3  -4   9        4.69       11.17      1.60 o
   4  -4   9       20.64       16.26      1.31 o
   5  -4   9        4.30        4.68      1.17 o
   6  -4   9       17.75       19.38      2.73 o
  -6  -3   9        0.46        3.79      0.94 o
  -5  -3   9       28.14       25.25      1.63 o
  -4  -3   9        7.59       10.57      1.31 o
  -3  -3   9       10.90        9.38      1.43 o
  -2  -3   9        5.58        3.71      0.87 o
  -1  -3   9       67.30       65.32      2.73 o
   0  -3   9        0.00        3.26      1.17 o
   1  -3   9        4.82        6.68      1.10 o
   2  -3   9       40.17       44.01      1.82 o
   3  -3   9        0.20        1.38      1.00 o
   4  -3   9       25.76       27.65      1.59 o
   5  -3   9        0.19        2.13      0.79 o
   6  -3   9        4.41        8.88      2.48 o
  -7  -2   9        0.21       -0.77      0.77 o
  -6  -2   9        2.12        2.09      0.87 o
  -5  -2   9       13.17       13.04      1.23 o
  -4  -2   9       11.69       13.69      1.42 o
  -3  -2   9       75.37       72.53      3.42 o
  -2  -2   9       64.32       67.47      2.76 o
  -1  -2   9        3.62        4.15      0.86 o
   0  -2   9       47.03       38.90      1.57 o
   1  -2   9       82.79       75.15      2.39 o
   2  -2   9        2.73        3.19      1.00 o
   3  -2   9       23.18       24.17      1.81 o
   4  -2   9        0.00       -0.08      0.65 o
   5  -2   9       12.85       14.35      1.30 o
   6  -2   9        0.05       -0.21      0.76 o
  -7  -1   9        0.36       -0.05      1.84 o
  -6  -1   9       10.40       10.39      1.24 o
  -5  -1   9       40.35       37.88      2.28 o
  -4  -1   9       17.11       18.06      1.58 o
  -3  -1   9       17.29       16.44      1.15 o
  -2  -1   9       63.65       65.24      2.69 o
  -1  -1   9        3.66        2.39      0.56 o
   0  -1   9        7.87        8.11      0.65 o
   1  -1   9       15.09       17.47      0.91 o
   2  -1   9      101.30       95.38      2.85 o
   3  -1   9        0.08        0.74      0.55 o
   4  -1   9        0.01        0.57      0.61 o
   5  -1   9       46.92       51.84      2.22 o
   6  -1   9        0.68        0.91      0.77 o
  -7   0   9        0.12        0.82      1.08 o
  -6   0   9        1.06        0.75      0.89 o
  -5   0   9        1.61        8.01      1.59 o
  -4   0   9        6.67        8.44      1.17 o
  -3   0   9        3.93        4.04      0.75 o
  -1   0   9       46.66       42.59      1.23 o
   0   0   9       33.28       43.98      1.04 o
   1   0   9       17.28       16.70      0.82 o
   2   0   9      242.35      213.17      4.50 o
   3   0   9        5.12        5.37      0.80 o
   4   0   9        6.87        7.51      0.92 o
   5   0   9      125.78      123.91      3.76 o
   6   0   9        4.81        6.27      1.07 o
   7   0   9       19.81       24.85      2.21 o
  -7   1   9        0.17        0.05      1.24 o
  -6   1   9        0.00        0.51      0.87 o
  -5   1   9        2.23        4.19      1.30 o
  -4   1   9        1.21        0.94      0.75 o
  -3   1   9       87.37       76.57      2.11 o
  -2   1   9       46.94       54.39      1.78 o
  -1   1   9       85.19       78.60      1.53 o
   0   1   9       49.53       48.61      1.03 o
   1   1   9       16.03       13.04      0.58 o
   2   1   9      268.67      234.96      3.98 o
   3   1   9       15.78       15.35      0.92 o
   4   1   9       61.55       60.85      2.23 o
   5   1   9      106.43      105.80      3.36 o
   6   1   9        0.02        0.02      0.71 o
   7   1   9       17.76       17.72      1.96 o
  -6   2   9        2.92        1.08      0.92 o
  -5   2   9        1.46        0.15      0.98 o
  -4   2   9        0.56        0.41      0.68 o
  -3   2   9        0.01       -0.15      0.48 o
  -2   2   9       75.76       63.29      1.60 o
  -1   2   9      157.90      152.66      2.52 o
   0   2   9       44.79       47.40      0.95 o
   1   2   9        5.85        5.25      0.41 o
   2   2   9       86.13       82.16      1.59 o
   3   2   9       36.70       34.61      1.30 o
   4   2   9       12.11       10.67      0.95 o
   5   2   9        4.85        4.33      0.89 o
   6   2   9        0.10        0.33      0.95 o
   7   2   9        5.98        5.48      1.68 o
  -6   3   9        0.01        1.90      0.93 o
  -5   3   9       22.49       18.95      2.10 o
  -4   3   9        0.36       -0.51      0.83 o
  -3   3   9        2.90        3.29      0.82 o
  -2   3   9      112.10      117.14      2.24 o
  -1   3   9       26.69       24.89      0.77 o
   0   3   9       52.06       48.13      1.00 o
   1   3   9       71.36       61.03      1.26 o
   2   3   9        1.23        0.55      0.29 o
   3   3   9        7.93        9.87      0.61 o
   4   3   9        2.96       13.85      1.69 o
   5   3   9        0.23        0.20      0.87 o
   6   3   9       24.11       25.62      2.06 o
   7   3   9        0.12        0.53      1.44 o
  -6   4   9        0.40        1.81      1.07 o
  -5   4   9       12.43       12.13      1.75 o
  -4   4   9        0.88        0.21      0.66 o
  -3   4   9        4.86        5.26      0.52 o
  -2   4   9       48.80       48.41      1.37 o
  -1   4   9      182.42      216.79      3.63 o
   0   4   9       43.08       46.14      1.12 o
   1   4   9       38.30       39.50      0.95 o
   2   4   9       50.37       45.32      1.29 o
   3   4   9       15.29       14.56      0.89 o
   4   4   9        9.71       11.58      1.01 o
   5   4   9       19.64       22.97      1.45 o
   6   4   9        8.06        9.85      1.50 o
   7   4   9        0.48        2.39      1.11 o
  -6   5   9       13.22       17.89      2.24 o
  -5   5   9       11.01       15.31      2.70 o
  -4   5   9        4.29        5.60      1.26 o
  -3   5   9        2.51        2.98      0.46 o
  -2   5   9       89.54       87.19      1.74 o
  -1   5   9       15.25       15.01      0.71 o
   0   5   9       13.95       13.14      0.76 o
   1   5   9       79.76       78.37      1.61 o
   2   5   9       33.25       30.63      0.92 o
   3   5   9      278.48      258.84      4.34 o
   4   5   9       53.01       52.99      1.51 o
   5   5   9       16.49       16.16      1.61 o
   6   5   9        3.93        4.73      1.26 o
   7   5   9       14.97       15.88      1.83 o
  -5   6   9        3.80        0.72      1.71 o
  -4   6   9       13.73       11.71      0.93 o
  -3   6   9       26.52       25.81      0.90 o
  -2   6   9       11.53       11.49      0.61 o
  -1   6   9      144.06      139.60      2.71 o
   0   6   9      188.12      171.88      2.88 o
   1   6   9       29.68       26.93      0.90 o
   2   6   9       87.00       85.75      1.73 o
   3   6   9       50.59       48.79      1.23 o
   4   6   9        1.36        2.33      0.49 o
   5   6   9        3.48        4.61      0.80 o
   6   6   9        5.12        7.78      1.32 o
   7   6   9        2.35        4.50      1.30 o
  -5   7   9        0.12       -0.75      1.51 o
  -4   7   9        2.43        3.25      0.61 o
  -3   7   9        2.32        3.84      0.48 o
  -2   7   9       79.94       73.11      1.55 o
  -1   7   9        2.98        8.04      0.64 o
   0   7   9        9.50       17.23      0.61 o
   1   7   9      214.31      210.06      3.51 o
   2   7   9        0.59        0.64      0.33 o
   3   7   9       21.92       18.59      0.75 o
   4   7   9        7.89        8.55      0.61 o
   5   7   9        0.01        0.46      0.60 o
   6   7   9        0.74        1.25      0.72 o
  -4   8   9       13.85       12.58      0.88 o
  -3   8   9       15.11       17.41      0.76 o
  -2   8   9        3.57        4.12      0.42 o
  -1   8   9        9.28        8.40      0.56 o
   0   8   9        2.39        2.22      0.40 o
   1   8   9        0.01        0.36      0.36 o
   2   8   9        1.61        1.26      0.31 o
   3   8   9        6.47        5.79      0.58 o
   4   8   9       11.54       14.04      0.72 o
   5   8   9        7.61        7.01      0.77 o
   6   8   9        2.22        1.89      0.80 o
  -4   9   9        2.72        4.24      0.67 o
  -3   9   9        0.50        1.13      0.49 o
  -2   9   9       15.86       15.89      0.79 o
  -1   9   9        0.22        0.20      0.34 o
   0   9   9        9.06        8.89      0.57 o
   1   9   9        0.58        0.95      0.37 o
   2   9   9       12.97       15.55      0.72 o
   3   9   9        7.82        6.65      0.59 o
   4   9   9        1.06        0.97      0.39 o
   5   9   9       54.82       59.87      1.80 o
   6   9   9       15.53       18.84      1.60 o
  -3  10   9        0.55        1.10      0.47 o
  -2  10   9        0.20        0.67      0.56 o
  -1  10   9        0.01        0.34      0.35 o
   0  10   9       11.90       11.36      0.60 o
   1  10   9        6.50        7.95      0.79 o
   2  10   9       41.25       53.98      1.46 o
   3  10   9       10.80       13.63      0.73 o
   4  10   9        0.00        0.67      0.48 o
   5  10   9       39.24       40.68      1.29 o
  -2  11   9        0.74        0.70      0.42 o
  -1  11   9        3.56        4.11      0.42 o
   0  11   9        0.56        0.55      0.33 o
   1  11   9        1.29        0.34      0.38 o
   2  11   9        6.98        5.94      0.53 o
   3  11   9       13.23       15.41      0.82 o
   4  11   9        0.51        0.86      0.52 o
   0  12   9        3.78        3.73      0.38 o
   1  12   9        1.07        2.59      0.61 o
   2  12   9        0.10        0.28      0.36 o
   3  12   9        4.00        3.31      0.78 o
  -2  -9  10        0.05        1.44      0.87 o
  -1  -9  10        4.44        4.86      1.22 o
   0  -9  10        0.29       -0.29      1.12 o
  -4  -8  10        4.16        4.58      1.52 o
  -3  -8  10       15.20       14.38      2.66 o
  -2  -8  10        0.69        0.11      0.98 o
  -1  -8  10        0.81        1.38      1.22 o
   0  -8  10        0.55        3.29      1.42 o
   1  -8  10        9.34        8.03      1.76 o
   2  -8  10        3.33        4.14      0.99 o
  -4  -7  10        1.01        2.46      1.14 o
  -3  -7  10       11.98       10.66      1.21 o
  -2  -7  10        0.79        1.86      1.23 o
  -1  -7  10        4.81        6.10      1.60 o
   0  -7  10        0.17        0.11      1.07 o
   1  -7  10        3.92        4.26      0.87 o
   2  -7  10        1.27        2.32      0.85 o
   3  -7  10       26.39       28.93      4.14 o
  -5  -6  10        1.81        1.10      1.19 o
  -4  -6  10        3.28        5.89      1.32 o
  -3  -6  10        1.04        0.27      0.87 o
  -2  -6  10        2.33        0.89      1.09 o
  -1  -6  10        8.99        9.82      1.87 o
   0  -6  10       12.68       12.55      1.94 o
   1  -6  10        5.36        5.94      0.78 o
   2  -6  10        0.20        0.36      0.55 o
   3  -6  10        0.18       -0.46      0.63 o
   4  -6  10       10.42       12.17      1.40 o
  -5  -5  10        7.99        9.18      1.59 o
  -4  -5  10        0.46        0.59      0.88 o
  -3  -5  10        2.00        4.33      0.89 o
  -2  -5  10        2.37        0.62      0.80 o
  -1  -5  10       15.87       16.36      1.55 o
   0  -5  10       52.54       47.31      2.41 o
   1  -5  10       34.90       31.44      1.28 o
   2  -5  10       13.61       11.08      0.91 o
   3  -5  10        0.00        0.61      1.35 o
   4  -5  10        4.50        3.48      1.07 o
  -6  -4  10        5.44        5.71      1.13 o
  -5  -4  10       30.02       32.17      1.91 o
  -4  -4  10        0.11        0.12      1.61 o
  -3  -4  10        8.90        7.42      1.64 o
  -2  -4  10        2.50        4.10      1.01 o
  -1  -4  10       13.21       11.99      1.37 o
   0  -4  10       64.25       53.80      2.55 o
   1  -4  10       43.03       38.07      1.40 o
   2  -4  10        9.77       12.24      1.11 o
   3  -4  10        0.85        2.07      0.78 o
   4  -4  10        4.67        7.86      1.07 o
   5  -4  10        1.41        3.03      2.27 o
  -6  -3  10        0.49        0.72      0.88 o
  -5  -3  10        0.84        3.79      1.87 o
  -4  -3  10       35.93       39.85      2.34 o
  -3  -3  10        0.12        9.03      1.02 o
  -2  -3  10       19.71       18.42      1.56 o
  -1  -3  10        8.92       15.51      1.88 o
   0  -3  10        4.66        6.76      0.65 o
   1  -3  10       10.34        8.41      0.93 o
   2  -3  10        2.94        4.38      1.40 o
   3  -3  10        1.65        2.63      0.74 o
   4  -3  10        5.76        8.87      1.37 o
   5  -3  10        0.40        0.71      0.83 o
  -6  -2  10        2.86        3.05      1.07 o
  -5  -2  10        1.20        1.78      0.97 o
  -4  -2  10        8.17        9.58      1.35 o
  -3  -2  10       15.15       13.67      1.15 o
  -2  -2  10       14.31       13.81      1.36 o
  -1  -2  10        0.85        0.66      0.69 o
   0  -2  10        0.70       -0.13      0.54 o
   1  -2  10       78.74       73.91      2.45 o
   2  -2  10       10.45        8.41      0.94 o
   3  -2  10       14.08       12.87      1.15 o
   4  -2  10       13.62       13.88      1.63 o
   5  -2  10        0.05       -0.69      0.69 o
   6  -2  10       11.79       15.81      1.54 o
  -6  -1  10        7.25        6.74      1.37 o
  -5  -1  10        2.72        1.07      1.01 o
  -4  -1  10       96.59       86.10      3.52 o
  -3  -1  10        1.40        1.68      0.68 o
  -2  -1  10        0.41        0.66      0.86 o
  -1  -1  10       32.80       25.26      1.64 o
   0  -1  10        0.29       -0.10      0.56 o
   1  -1  10      143.02      124.52      3.48 o
   2  -1  10       16.38       14.68      1.13 o
   3  -1  10       81.92       75.67      2.61 o
   4  -1  10       29.51       31.65      2.29 o
   5  -1  10       24.53       24.03      1.63 o
   6  -1  10       38.61       43.91      2.23 o
  -6   0  10       11.71       12.23      2.58 o
  -5   0  10        2.31        4.81      1.37 o
  -4   0  10        6.35        9.02      1.24 o
  -3   0  10       40.26       38.49      1.72 o
  -2   0  10       47.47       44.34      2.21 o
  -1   0  10       36.04       41.94      1.65 o
   0   0  10        0.06       -0.06      0.41 o
   1   0  10       64.26       62.99      1.85 o
   2   0  10        9.98       16.18      1.15 o
   3   0  10       34.79       38.20      2.78 o
   4   0  10       35.91       35.67      1.77 o
   5   0  10        4.28        5.10      1.90 o
   6   0  10       19.85       23.75      2.42 o
  -6   1  10        0.56        4.37      1.66 o
  -5   1  10        2.15        2.85      1.21 o
  -4   1  10       12.96       14.94      1.45 o
  -3   1  10       22.97       28.21      2.17 o
  -2   1  10        4.31        5.00      0.74 o
  -1   1  10        0.14        1.40      0.53 o
   0   1  10        2.82        2.66      0.45 o
   1   1  10        9.37        9.93      0.96 o
   2   1  10        0.01        0.12      0.45 o
   3   1  10       20.09       18.43      1.26 o
   4   1  10       71.17       65.55      3.88 o
   5   1  10       11.10       12.01      1.20 o
   6   1  10        0.84        1.10      1.01 o
  -6   2  10        0.98        1.53      0.99 o
  -5   2  10        0.79       -0.76      1.07 o
  -4   2  10       11.09       10.62      1.75 o
  -3   2  10        3.48        4.04      0.86 o
  -2   2  10       78.88       71.10      2.30 o
  -1   2  10        0.71        1.08      0.36 o
   0   2  10       23.82       24.09      0.88 o
   1   2  10        0.01        0.11      0.32 o
   2   2  10        0.84        1.12      0.46 o
   3   2  10       51.06       45.30      1.58 o
   4   2  10       59.77       59.96      2.28 o
   5   2  10        4.21        4.04      1.13 o
   6   2  10       12.40       11.19      1.61 o
  -6   3  10        0.03       -1.17      1.23 o
  -5   3  10        5.65        4.84      1.47 o
  -4   3  10        2.30        2.12      1.29 o
  -3   3  10       44.30       39.63      2.02 o
  -2   3  10        7.86       11.53      0.81 o
  -1   3  10       29.67       28.56      0.95 o
   0   3  10       71.37       68.86      1.41 o
   1   3  10       33.14       40.94      1.03 o
   2   3  10        9.13        9.06      0.59 o
   3   3  10        0.59        2.28      0.65 o
   4   3  10       27.12       27.04      1.47 o
   5   3  10        8.78       11.20      1.50 o
   6   3  10       16.74       19.70      1.91 o
  -6   4  10        2.01        5.45      1.59 o
  -5   4  10       10.87       12.19      1.89 o
  -4   4  10        0.01        2.24      0.84 o
  -3   4  10       58.39       61.63      4.61 o
  -2   4  10        1.58        2.85      0.56 o
  -1   4  10        6.98       14.97      1.98 o
   0   4  10      312.88      282.29      5.08 o
   1   4  10       55.99       57.42      1.40 o
   2   4  10       22.75       21.33      0.83 o
   3   4  10       51.98       48.81      1.61 o
   4   4  10        5.96        4.52      0.81 o
   5   4  10       25.92       29.07      2.08 o
   6   4  10        7.39        9.21      2.09 o
  -5   5  10        5.21        5.35      1.41 o
  -4   5  10        9.74       10.33      2.49 o
  -3   5  10       58.30       56.40      1.76 o
  -2   5  10        0.54        0.87      0.40 o
  -1   5  10       16.84       19.21      0.84 o
   0   5  10      160.37      158.77      3.09 o
   1   5  10       81.03       74.29      1.60 o
   2   5  10       23.80       21.07      0.82 o
   3   5  10       19.22       17.34      0.87 o
   4   5  10       47.07       44.99      1.85 o
   5   5  10       17.26       18.21      1.33 o
   6   5  10        1.92        1.74      3.25 o
  -5   6  10        2.45        4.11      1.04 o
  -4   6  10       21.55       19.68      1.57 o
  -3   6  10        0.45        0.27      0.43 o
  -2   6  10       29.02       27.97      1.16 o
  -1   6  10       51.99       48.26      1.31 o
   0   6  10        5.43        4.97      0.51 o
   1   6  10        0.96        1.03      0.37 o
   2   6  10        1.42        1.19      0.38 o
   3   6  10       13.13       13.74      0.71 o
   4   6  10       18.31       19.76      1.07 o
   5   6  10        3.32        4.04      0.83 o
   6   6  10        2.79        4.38      1.19 o
  -4   7  10       32.70       38.69      2.08 o
  -3   7  10       45.45       43.67      1.34 o
  -2   7  10        8.71       10.22      0.60 o
  -1   7  10        8.64        8.29      0.57 o
   0   7  10        8.65       10.00      0.88 o
   1   7  10        7.38        9.44      0.69 o
   2   7  10       68.10       68.72      1.52 o
   3   7  10       26.27       28.37      0.96 o
   4   7  10        2.88        4.35      0.59 o
   5   7  10        1.25        1.92      0.74 o
   6   7  10        1.89        3.12      1.00 o
  -4   8  10        6.86        8.39      1.12 o
  -3   8  10        0.09        0.70      0.55 o
  -2   8  10       21.20       23.96      0.84 o
  -1   8  10       33.73       33.78      1.00 o
   0   8  10        4.81        5.88      0.45 o
   1   8  10        0.69        1.62      0.48 o
   2   8  10        0.16        0.78      0.34 o
   3   8  10       23.79       24.22      0.87 o
   4   8  10       11.37        9.96      0.72 o
   5   8  10        1.19        1.81      0.73 o
   6   8  10       11.96       13.61      1.58 o
  -3   9  10        0.31        0.28      0.43 o
  -2   9  10        5.99        6.66      0.63 o
  -1   9  10        3.87        6.46      0.61 o
   0   9  10        4.29        3.97      0.52 o
   1   9  10        0.36        0.69      0.41 o
   2   9  10        4.37        4.61      0.57 o
   3   9  10        1.67        2.81      0.46 o
   4   9  10        0.26        0.33      0.43 o
   5   9  10        0.06       -0.60      0.60 o
  -2  10  10        3.49        3.51      0.70 o
  -1  10  10        0.51        1.04      0.39 o
   0  10  10        2.04        1.40      0.42 o
   1  10  10        1.55        1.91      0.44 o
   2  10  10        0.95        2.24      0.48 o
   3  10  10       34.74       36.80      1.20 o
   4  10  10        3.40        5.23      0.69 o
  -1  11  10        2.97        5.18      0.51 o
   0  11  10        0.24        0.30      0.34 o
   1  11  10        2.81        3.65      0.49 o
   2  11  10        0.39        1.35      0.46 o
   3  11  10        0.16        1.28      0.64 o
  -2  -8  11        1.24        1.29      1.08 o
  -1  -8  11        0.21        1.27      1.36 o
   0  -8  11        0.07       -1.10      1.10 o
  -3  -7  11       25.55       23.40      2.08 o
  -2  -7  11       10.05       10.04      2.05 o
  -1  -7  11        0.32        3.60      1.48 o
   0  -7  11        0.07        0.72      1.31 o
   1  -7  11        0.08        1.13      1.27 o
   2  -7  11        0.00        0.66      1.29 o
  -4  -6  11        0.94        0.51      1.06 o
  -3  -6  11        9.33        8.40      1.44 o
  -2  -6  11       12.41       10.66      2.04 o
  -1  -6  11        2.05        2.78      1.48 o
   0  -6  11        0.19        1.39      1.22 o
   1  -6  11        0.89        0.50      0.87 o
   2  -6  11        0.25        0.22      0.60 o
   3  -6  11       10.05        8.44      1.49 o
  -5  -5  11        0.49        1.55      1.07 o
  -4  -5  11        4.30        3.81      1.83 o
  -3  -5  11        1.22        0.47      0.85 o
  -2  -5  11        1.54        2.48      0.99 o
  -1  -5  11        3.13        4.00      1.11 o
   0  -5  11        0.47        0.01      0.80 o
   1  -5  11        5.38        8.21      1.03 o
   2  -5  11        3.73        5.08      0.83 o
   3  -5  11        0.63        1.03      0.71 o
   4  -5  11        0.01       -0.07      0.92 o
  -5  -4  11        0.51       -0.09      0.91 o
  -4  -4  11        5.27        4.00      1.20 o
  -3  -4  11        1.44        2.24      0.82 o
  -2  -4  11       15.21       10.48      2.53 o
  -1  -4  11        0.29        0.41      0.77 o
   0  -4  11        1.55        1.74      1.00 o
   1  -4  11        0.92        2.60      0.75 o
   2  -4  11        0.00       -0.59      0.60 o
   3  -4  11        0.80        1.10      0.79 o
   4  -4  11        4.58        7.78      1.85 o
  -5  -3  11        4.60        5.17      1.06 o
  -4  -3  11        2.10        1.46      0.99 o
  -3  -3  11        0.97        0.49      0.77 o
  -2  -3  11       11.99        9.08      1.27 o
  -1  -3  11        9.71        9.14      1.37 o
   0  -3  11       37.95       35.85      2.09 o
   1  -3  11       10.40       15.25      1.21 o
   2  -3  11        1.97        3.30      1.24 o
   3  -3  11        0.98        0.07      0.67 o
   4  -3  11        4.77        4.61      1.12 o
   5  -3  11        6.59        7.47      1.16 o
  -5  -2  11       12.24       10.79      1.54 o
  -4  -2  11        0.59       -0.03      0.84 o
  -3  -2  11        6.81        4.94      0.91 o
  -2  -2  11        0.71        0.25      0.74 o
  -1  -2  11        0.88        0.52      0.70 o
   0  -2  11       19.64       17.89      3.35 o
   1  -2  11       11.33        8.09      0.97 o
   2  -2  11       29.59       30.25      1.68 o
   3  -2  11       37.28       36.92      1.83 o
   4  -2  11       26.64       27.26      1.69 o
   5  -2  11        3.34        4.52      1.01 o
  -6  -1  11        7.27       11.77      2.20 o
  -5  -1  11       24.83       23.75      2.90 o
  -4  -1  11       18.43       19.71      1.76 o
  -3  -1  11        0.03       -0.38      0.62 o
  -2  -1  11        0.12        0.33      0.71 o
  -1  -1  11        5.22        7.40      1.09 o
   0  -1  11       11.39        9.32      2.67 o
   1  -1  11       26.00       24.83      1.41 o
   2  -1  11       23.01       21.75      1.40 o
   3  -1  11       16.20       15.77      1.63 o
   4  -1  11        4.13        4.04      0.94 o
   5  -1  11       25.43       30.67      1.90 o
  -6   0  11        0.14       -0.92      0.98 o
  -5   0  11        5.79        9.65      1.98 o
  -4   0  11       10.76       11.63      1.42 o
  -3   0  11        1.41        1.85      0.91 o
  -2   0  11        5.35        5.54      1.15 o
  -1   0  11        0.72       18.89      4.33 o
   0   0  11       16.09       12.56      2.30 o
   1   0  11      133.52      115.24      3.36 o
   2   0  11        4.00        3.83      0.79 o
   3   0  11        1.96        2.53      1.47 o
   4   0  11        9.37        8.23      1.07 o
   5   0  11        8.89        5.92      1.06 o
   6   0  11        5.75        9.71      2.44 o
  -5   1  11        7.65        8.62      1.85 o
  -4   1  11        0.03        2.09      1.21 o
  -3   1  11       16.90       13.68      1.42 o
  -2   1  11        0.27       -0.01      0.69 o
  -1   1  11        2.80        2.70      0.67 o
   0   1  11        2.62        1.73      0.60 o
   1   1  11       28.69       25.24      1.38 o
   2   1  11        4.59        3.56      0.77 o
   3   1  11        0.14       -0.57      0.57 o
   4   1  11        6.71        6.26      1.00 o
   5   1  11        3.04        2.76      1.19 o
   6   1  11        0.01        1.98      1.68 o
  -5   2  11        0.86       -1.04      1.04 o
  -4   2  11        0.24        1.18      1.11 o
  -3   2  11       10.63        7.64      1.63 o
  -2   2  11      104.55       87.44      4.24 o
  -1   2  11       10.00        8.19      0.88 o
   0   2  11        5.31        4.92      0.85 o
   1   2  11       64.10       56.22      1.76 o
   2   2  11        1.50        1.99      0.58 o
   3   2  11        0.84        0.59      0.83 o
   4   2  11        0.20        1.09      1.18 o
   5   2  11        0.00        0.45      0.94 o
   6   2  11        2.01        0.39      1.93 o
  -5   3  11        0.13        0.63      1.20 o
  -4   3  11        5.56        4.80      1.45 o
  -3   3  11       13.00       14.27      1.37 o
  -2   3  11      121.20      111.01      3.88 o
  -1   3  11        0.12        0.08      0.60 o
   0   3  11        0.21        0.87      0.46 o
   1   3  11       95.70       87.04      2.67 o
   2   3  11        4.13        6.31      0.81 o
   3   3  11       63.27       57.21      2.15 o
   4   3  11        2.04       10.71      1.43 o
   5   3  11        7.64       11.10      3.32 o
   6   3  11       11.68        8.10      1.41 o
  -5   4  11        0.37        1.58      1.25 o
  -4   4  11       10.94       10.68      1.76 o
  -3   4  11        5.83        6.59      1.02 o
  -2   4  11       11.01       15.96      1.30 o
  -1   4  11        2.90        4.53      0.53 o
   0   4  11        4.61        8.01      0.80 o
   1   4  11       21.60       21.72      0.94 o
   2   4  11       14.29       12.48      1.01 o
   3   4  11       31.86       31.86      1.54 o
   4   4  11        3.05        4.17      0.98 o
   5   4  11        0.52        0.29      0.98 o
   6   4  11        0.09        1.41      1.14 o
  -5   5  11        0.02        0.36      1.06 o
  -4   5  11        4.77        4.55      1.17 o
  -3   5  11        0.02        0.80      0.73 o
  -2   5  11        1.33        1.30      0.67 o
  -1   5  11       18.85       16.45      0.82 o
   0   5  11        5.77        4.66      0.53 o
   1   5  11        5.54        4.67      0.76 o
   2   5  11        6.54        5.97      0.60 o
   3   5  11        1.34        0.75      0.67 o
   4   5  11        0.81        0.61      0.66 o
   5   5  11        0.00        1.08      0.92 o
   6   5  11        2.50        3.37      1.18 o
  -4   6  11        0.39       -0.33      0.74 o
  -3   6  11        2.98        1.62      0.82 o
  -2   6  11       12.55       13.78      0.90 o
  -1   6  11       17.25       16.69      0.91 o
   0   6  11        2.28        4.34      0.52 o
   1   6  11        0.38        0.76      0.41 o
   2   6  11        2.36        0.70      0.44 o
   3   6  11        0.65        0.80      0.45 o
   4   6  11        0.27        1.14      0.88 o
   5   6  11        0.15        0.52      0.75 o
   6   6  11        0.12        3.64      1.20 o
  -4   7  11        9.03        9.48      1.54 o
  -3   7  11        0.12       -0.37      0.65 o
  -2   7  11        0.80        1.53      0.53 o
  -1   7  11        0.52        0.26      0.39 o
   0   7  11        0.64        1.40      0.41 o
   1   7  11        0.23        1.72      0.43 o
   2   7  11        0.20        2.77      0.44 o
   3   7  11        2.89        5.20      0.82 o
   4   7  11        6.95        6.81      1.03 o
   5   7  11        7.16        8.52      1.33 o
  -3   8  11        0.60        0.66      0.84 o
  -2   8  11        0.57        0.60      0.50 o
  -1   8  11        4.95        4.52      0.47 o
   0   8  11        9.50       11.45      0.64 o
   1   8  11        9.29        9.36      0.63 o
   2   8  11        7.10        5.78      0.70 o
   3   8  11        4.59        5.52      0.59 o
   4   8  11        2.73        3.95      0.77 o
   5   8  11        0.19        0.79      0.73 o
  -2   9  11        0.34       -0.08      0.61 o
  -1   9  11       12.29       13.23      0.76 o
   0   9  11        0.56        0.32      0.39 o
   1   9  11       15.98       19.38      0.95 o
   2   9  11        5.19        5.20      0.65 o
   3   9  11        3.27        5.25      0.51 o
   4   9  11       20.82       19.79      0.96 o
  -1  10  11        0.05        0.24      0.42 o
   0  10  11        0.73        0.39      0.41 o
   1  10  11       25.75       28.80      1.21 o
   2  10  11       31.69       35.24      1.28 o
   3  10  11        6.85        7.75      0.70 o
   4  10  11        3.11        6.02      1.66 o
   0  11  11        7.08        7.18      1.33 o
   1  11  11        1.46        0.71      0.47 o
   2  11  11        9.30        8.98      0.72 o
  -1  -7  12        0.30       -1.07      1.07 o
   0  -7  12        7.57        7.25      1.93 o
  -3  -6  12        0.00        0.52      1.39 o
  -2  -6  12        1.08        1.40      1.37 o
  -1  -6  12        0.94        0.17      1.18 o
   0  -6  12       22.77       30.30      3.14 o
   1  -6  12        1.84        2.38      1.25 o
   2  -6  12        1.08        1.52      1.38 o
  -4  -5  12        0.29       -1.22      1.22 o
  -3  -5  12        0.06       -0.77      0.94 o
  -2  -5  12        0.13        0.39      0.85 o
  -1  -5  12        8.00        6.09      1.32 o
   0  -5  12        3.43        4.57      1.18 o
   1  -5  12       10.92       17.02      3.46 o
   2  -5  12        0.00        0.40      0.96 o
   3  -5  12        1.65        2.75      1.14 o
  -4  -4  12        1.73        0.65      1.82 o
  -3  -4  12        0.48        0.55      1.15 o
  -2  -4  12        0.08        1.30      0.95 o
  -1  -4  12        9.84       10.74      1.44 o
   0  -4  12        0.64        0.37      0.85 o
   1  -4  12        2.60        4.36      0.90 o
   2  -4  12       26.55       32.44      2.42 o
   3  -4  12        0.53        0.89      0.85 o
  -4  -3  12        5.56       11.56      1.60 o
  -3  -3  12        0.39        1.77      0.80 o
  -2  -3  12       12.16       10.01      1.40 o
  -1  -3  12        0.02       -0.40      0.81 o
   0  -3  12        3.53        3.40      1.00 o
   1  -3  12        0.01        1.32      0.68 o
   2  -3  12       16.95       17.28      1.86 o
   3  -3  12        0.30        1.76      0.87 o
   4  -3  12        2.87        3.24      1.14 o
  -5  -2  12        3.96        5.34      1.35 o
  -4  -2  12        2.99        3.23      1.15 o
  -3  -2  12        3.39        4.14      0.91 o
  -2  -2  12        8.76        9.22      1.57 o
  -1  -2  12        0.07        0.31      0.71 o
   0  -2  12       48.70       44.00      2.38 o
   1  -2  12        0.06        0.01      0.63 o
   2  -2  12        2.51        2.38      0.82 o
   3  -2  12        5.31        3.94      0.94 o
   4  -2  12        0.00        0.97      0.86 o
  -5  -1  12        2.33        2.21      1.46 o
  -4  -1  12        0.78       -0.60      1.31 o
  -3  -1  12        0.59        0.15      0.68 o
  -2  -1  12        5.67        4.93      1.22 o
  -1  -1  12        0.15        0.76      0.80 o
   0  -1  12       13.68       17.39      1.55 o
   1  -1  12        0.83        1.31      0.71 o
   2  -1  12        9.82        8.92      1.09 o
   3  -1  12        9.87       11.38      1.21 o
   4  -1  12        7.65        7.56      1.20 o
   5  -1  12       12.17       11.48      1.39 o
  -5   0  12        0.05       -1.22      1.29 o
  -4   0  12        0.01        0.84      1.29 o
  -3   0  12        2.38        3.20      1.34 o
  -2   0  12        2.42        1.31      0.85 o
  -1   0  12        0.19        0.57      1.05 o
   0   0  12        3.56        3.52      0.94 o
   1   0  12        6.04        6.23      0.93 o
   2   0  12        0.01        1.96      0.73 o
   3   0  12        3.44        2.82      0.83 o
   4   0  12        0.54        2.55      0.94 o
   5   0  12        4.18        5.73      2.62 o
  -5   1  12        8.61        9.62      1.98 o
  -4   1  12        0.04       -0.76      1.06 o
  -3   1  12        3.05        0.13      1.10 o
  -2   1  12        0.19       -0.92      0.92 o
  -1   1  12        0.28        0.46      0.75 o
   0   1  12        1.18        1.69      0.82 o
   1   1  12        5.37        4.55      0.85 o
   2   1  12       29.89       23.60      1.47 o
   3   1  12        7.52        3.32      1.11 o
   4   1  12        4.55        3.57      2.33 o
   5   1  12       14.73       12.54      1.71 o
  -5   2  12        2.76        5.17      1.66 o
  -4   2  12        0.00        0.33      1.14 o
  -3   2  12        2.51        4.23      1.40 o
  -2   2  12        0.87        0.98      1.20 o
  -1   2  12        6.97        8.15      1.62 o
   0   2  12       22.42       18.53      2.09 o
   1   2  12        0.40       -0.31      0.73 o
   2   2  12        0.52        0.35      0.82 o
   3   2  12        8.00        7.22      1.86 o
   4   2  12        0.06        0.24      0.90 o
   5   2  12       31.42       41.00      2.60 o
  -5   3  12        0.36        0.48      1.19 o
  -4   3  12        7.85        6.85      1.62 o
  -3   3  12        3.51        2.62      1.26 o
  -2   3  12        0.47        0.45      0.70 o
  -1   3  12       28.36       26.01      1.70 o
   0   3  12       55.65       53.31      1.99 o
   1   3  12        2.25        4.04      0.77 o
   2   3  12        0.62        1.59      0.66 o
   3   3  12        0.01        0.56      0.81 o
   4   3  12        7.85        8.54      1.40 o
   5   3  12       10.69       11.88      1.59 o
  -4   4  12       19.90       24.93      2.47 o
  -3   4  12        0.99        1.72      1.12 o
  -2   4  12        0.00       -0.65      0.65 o
  -1   4  12        7.87        8.15      1.04 o
   0   4  12        4.79        5.02      0.76 o
   1   4  12        0.02       -0.51      0.51 o
   2   4  12        3.52        3.98      0.77 o
   3   4  12        4.06        4.28      0.84 o
   4   4  12        3.13        3.19      1.08 o
   5   4  12        0.88        0.27      0.99 o
  -4   5  12        0.20       -0.31      0.94 o
  -3   5  12        0.84        0.35      0.88 o
  -2   5  12        5.85        5.43      1.00 o
  -1   5  12        3.32        3.83      0.84 o
   0   5  12        2.69        2.12      0.62 o
   1   5  12       14.05       15.87      1.12 o
   2   5  12       14.39       14.09      1.11 o
   3   5  12        1.22        2.04      0.72 o
   4   5  12       33.39       33.68      2.20 o
   5   5  12        1.75        2.24      1.08 o
  -4   6  12        9.95        7.47      1.61 o
  -3   6  12        0.64        0.36      1.01 o
  -2   6  12        0.03        0.08      0.69 o
  -1   6  12        0.84        0.47      0.52 o
   0   6  12        0.87        0.50      0.44 o
   1   6  12       24.26       23.35      1.11 o
   2   6  12       55.29       57.79      2.13 o
   3   6  12        0.83        0.56      0.63 o
   4   6  12       17.86       20.20      1.57 o
   5   6  12        2.85        2.85      1.04 o
  -3   7  12        1.41        2.88      1.06 o
  -2   7  12       16.19       18.54      2.17 o
  -1   7  12        0.19        0.65      0.44 o
   0   7  12        0.36        0.28      0.40 o
   1   7  12        1.63        3.83      0.72 o
   2   7  12        9.65        9.89      0.84 o
   3   7  12        8.97        9.94      0.98 o
   4   7  12        2.42        2.52      0.77 o
   5   7  12        2.35        3.61      1.36 o
  -2   8  12        8.70        8.94      1.32 o
  -1   8  12        3.15        3.45      0.54 o
   0   8  12        4.39        5.62      0.56 o
   1   8  12        0.02        0.26      0.44 o
   2   8  12        0.80        0.95      0.46 o
   3   8  12        0.34       -0.53      0.53 o
   4   8  12        0.64        0.38      0.67 o
  -1   9  12        5.98        7.33      0.77 o
   0   9  12        0.00       -0.24      0.42 o
   1   9  12        0.00        0.30      0.62 o
   2   9  12        2.26        2.75      0.49 o
   3   9  12        0.22       -0.30      0.43 o
   0  10  12        0.84        0.58      0.49 o
   1  10  12        7.45        8.13      0.76 o
   2  10  12        0.42        0.32      0.51 o
  -2  -5  13        0.11        0.93      1.28 o
  -1  -5  13        2.80        3.06      1.53 o
   0  -5  13        1.33       -1.04      1.04 o
   1  -5  13        1.19        0.61      1.21 o
  -3  -4  13        7.71        8.52      1.25 o
  -2  -4  13        2.14        0.54      0.97 o
  -1  -4  13       14.00       10.31      1.97 o
   0  -4  13        0.30        1.18      1.30 o
   1  -4  13        1.92        2.28      0.88 o
   2  -4  13       10.47       10.83      1.83 o
  -3  -3  13        6.73        6.30      1.34 o
  -2  -3  13        1.19       -0.11      0.90 o
  -1  -3  13        2.89        1.51      0.99 o
   0  -3  13        9.80       11.20      1.52 o
   1  -3  13        9.59        9.65      1.17 o
   2  -3  13       20.87       26.70      1.75 o
   3  -3  13        8.00       10.08      1.31 o
  -4  -2  13        1.61        3.61      1.73 o
  -3  -2  13       10.32       10.00      1.26 o
  -2  -2  13        1.01        1.19      1.56 o
  -1  -2  13        0.22       -0.62      1.56 o
   0  -2  13       25.42       28.59      2.12 o
   1  -2  13       20.42       20.21      1.49 o
   2  -2  13        5.77        7.69      1.15 o
   3  -2  13        0.88        0.89      1.22 o
  -4  -1  13       11.04       12.60      2.29 o
  -3  -1  13        0.33        0.15      1.28 o
  -2  -1  13        0.11        0.29      1.55 o
  -1  -1  13        1.26        0.62      0.89 o
   0  -1  13       40.01       36.08      2.25 o
   1  -1  13        6.64        8.66      1.11 o
   2  -1  13        0.56        1.58      0.78 o
   3  -1  13        0.21        2.04      0.85 o
   4  -1  13        0.39        1.06      1.14 o
  -4   0  13        4.69        6.45      1.85 o
  -3   0  13        7.66       11.66      2.07 o
  -2   0  13        3.11        4.35      1.49 o
  -1   0  13        0.11        1.77      1.35 o
   0   0  13       14.28       14.11      1.51 o
   1   0  13       11.80        8.25      1.09 o
   2   0  13        3.82        6.41      1.02 o
   3   0  13       12.48       12.05      3.02 o
   4   0  13        3.05        4.29      1.25 o
  -4   1  13        2.36        4.44      1.71 o
  -3   1  13       12.91        9.26      2.00 o
  -2   1  13        0.35       -0.25      1.11 o
  -1   1  13        2.31        0.95      1.12 o
   0   1  13        3.32        5.14      1.54 o
   1   1  13        5.75        3.97      1.09 o
   2   1  13        3.09        2.40      1.23 o
   3   1  13       18.27       23.26      2.04 o
   4   1  13        1.37        2.07      1.55 o
  -4   2  13        8.94       10.09      1.94 o
  -3   2  13       19.12       17.24      2.31 o
  -2   2  13        3.54        6.37      1.63 o
  -1   2  13        7.26        4.50      1.51 o
   0   2  13       22.65       19.46      2.29 o
   1   2  13        0.43        0.58      0.84 o
   2   2  13        4.93        5.63      1.19 o
   3   2  13       10.02       12.24      1.93 o
   4   2  13       25.32       28.26      2.25 o
  -4   3  13        2.54        3.67      1.64 o
  -3   3  13       15.49       14.46      2.11 o
  -2   3  13        0.05        0.42      1.04 o
  -1   3  13       16.41       18.64      2.15 o
   0   3  13       12.55        9.39      1.68 o
   1   3  13        1.16        1.05      0.85 o
   2   3  13        1.15        1.86      2.11 o
   3   3  13        8.09        9.76      1.46 o
   4   3  13       21.87       24.12      2.00 o
  -3   4  13        0.04        0.43      1.24 o
  -2   4  13        1.97        6.92      1.55 o
  -1   4  13        6.53        5.98      1.10 o
   0   4  13        3.96        2.63      0.84 o
   1   4  13        0.91        1.23      0.76 o
   2   4  13        4.22        5.19      1.13 o
   3   4  13        0.10       -0.24      0.87 o
   4   4  13        1.43        0.91      0.95 o
  -3   5  13        2.44        3.02      1.30 o
  -2   5  13        2.79        2.19      0.94 o
  -1   5  13        6.56        5.84      1.03 o
   0   5  13        0.02        0.08      0.57 o
   1   5  13        0.13        0.05      0.79 o
   2   5  13       14.99       15.97      1.26 o
   3   5  13        0.09       -0.78      0.78 o
   4   5  13        0.00        0.04      0.90 o
  -3   6  13        0.78        0.90      1.15 o
  -2   6  13        7.69        7.96      1.67 o
  -1   6  13        0.00        1.24      0.76 o
   0   6  13        4.43        4.60      0.78 o
   1   6  13        9.97        8.85      1.12 o
   2   6  13        9.89        8.82      1.35 o
   3   6  13        2.35        2.98      0.79 o
   4   6  13        1.31        0.16      1.74 o
  -2   7  13        1.28        2.96      0.86 o
  -1   7  13        6.91        8.43      1.08 o
   0   7  13        1.97        2.63      0.70 o
   1   7  13       15.29       18.67      1.41 o
   2   7  13        3.89        4.06      0.81 o
   3   7  13        3.88        5.02      0.87 o
   4   7  13        5.05        2.63      1.03 o
  -1   8  13        0.62        0.81      0.69 o
   0   8  13        0.03        0.12      0.55 o
   1   8  13        3.20        4.56      0.91 o
   2   8  13        0.34        1.81      0.74 o
   3   8  13        8.45       12.10      1.48 o
   1   9  13       27.34       29.32      1.51 o
  -2  -3  14       13.03       12.28      1.79 o
  -1  -3  14        0.89        1.79      1.13 o
   0  -3  14        2.85        5.50      1.42 o
   1  -3  14        7.91        7.90      1.49 o
  -2  -2  14        1.15        2.39      1.15 o
  -1  -2  14        1.07        1.57      1.04 o
   0  -2  14        0.49        1.91      1.04 o
   1  -2  14        0.45        0.60      0.80 o
   2  -2  14        2.17        3.13      0.97 o
  -3  -1  14        0.69        0.58      1.40 o
  -2  -1  14        0.02        0.25      1.28 o
  -1  -1  14        0.11       -0.57      1.28 o
   0  -1  14        1.39       -0.62      1.36 o
   1  -1  14        3.45        4.44      1.26 o
   2  -1  14        1.21        2.94      1.17 o
   3  -1  14        0.01        3.84      1.76 o
  -3   0  14        4.56        3.46      1.77 o
  -2   0  14        3.77        4.87      1.67 o
  -1   0  14        5.35        8.33      1.98 o
   0   0  14        1.36        1.77      1.39 o
   1   0  14        9.91       15.32      1.78 o
   2   0  14        0.67        1.69      1.06 o
   3   0  14        0.14        1.03      1.13 o
  -3   1  14       13.89       11.71      2.22 o
  -2   1  14        0.86        1.58      1.41 o
  -1   1  14       17.14       15.14      2.30 o
   0   1  14        2.73        3.83      1.54 o
   1   1  14        2.54        3.05      1.10 o
   2   1  14        3.38        4.57      1.27 o
   3   1  14        2.83        4.09      1.27 o
  -3   2  14        4.65        5.87      1.77 o
  -2   2  14        0.79        0.44      1.21 o
  -1   2  14       16.64       14.84      2.24 o
   0   2  14        5.24        9.22      1.87 o
   1   2  14        1.16        2.57      1.05 o
   2   2  14        0.33        0.44      0.92 o
   3   2  14        5.08        8.50      1.42 o
  -3   3  14        0.87        2.73      1.40 o
  -2   3  14        0.97        0.87      1.30 o
  -1   3  14        0.13        2.26      1.27 o
   0   3  14        0.38        0.57      1.17 o
   1   3  14        2.58        1.95      1.29 o
   2   3  14        0.64        2.32      1.00 o
   3   3  14        2.41        2.10      1.11 o
  -2   4  14        2.02        3.74      1.44 o
  -1   4  14        1.30        0.71      1.23 o
   0   4  14        1.72        0.41      1.14 o
   1   4  14        4.64        7.12      1.64 o
   2   4  14        0.47        1.70      0.87 o
   3   4  14        0.13        0.78      0.87 o
  -2   5  14        0.13       -0.38      1.04 o
  -1   5  14        3.61        3.76      1.40 o
   0   5  14        0.76        1.66      1.14 o
   1   5  14       22.18       25.18      2.48 o
   2   5  14        3.87        4.27      1.11 o
   3   5  14        0.36        0.41      1.18 o
  -1   6  14        6.84        6.53      0.91 o
   0   6  14        1.05        2.19      0.89 o
   1   6  14        3.76        3.28      1.01 o
   2   6  14        8.33       10.20      1.09 o
   3   6  14        4.52        4.17      1.47 o
   0   7  14        0.27        1.19      0.83 o
   1   7  14        0.07        1.47      0.77 o
   2   7  14        1.31        1.60      0.87 o
  -1   0  15        1.93        2.67      1.73 o
   0   0  15        0.13       -1.33      1.33 o
   1   0  15        5.88        9.61      2.30 o
  -1   1  15        1.75        1.23      1.59 o
   0   1  15        0.04       -0.73      1.27 o
   1   1  15        2.62        0.93      1.63 o
  -1   2  15        5.64        6.25      1.92 o
   0   2  15        0.38        1.35      1.48 o
   1   2  15        1.92        1.22      1.61 o
  -1   3  15        7.42        7.75      1.90 o
   0   3  15        3.28        4.18      1.71 o
   1   3  15        0.06       -0.99      1.22 o
   0   4  15        2.74        2.11      1.45 o
   1   4  15        1.21        0.60      1.22 o
 
